# Supplementary material for: Bimodal Winter Haul-Out Patterns of Adult Weddell Seals (Leptonychotes weddellii) in the Southern Weddell Sea
Source: PLoS One. 2016 May 19;11(5):e0155817. doi: 10.1371/journal.pone.0155817 (PMC4873014; doi:10.1371/journal.pone.0155817)
Supplement: S1 File — (CSV) [file pone.0155817.s004.csv]

COLUMNS 1 - 7:
NR	SEX (females=1)	LAT	LON	YEAR	YEARDAY	CENTRE of HAULOUT (decimal day)	HAULOUT duration (decimal day)
COLUMNS 8 - 10:
PERCENTAGE TIME SPENT DIVING	SUN alt (degrees)	DARKNESS(1=sun below astro twilight....5=sun above sun rise)
1.00000	1.00000	-74.73318	-30.51294	2007.00000	43.64444	0.55969	0.60556	11.90000	27.82110	5.00000
1.00000	1.00000	-74.72700	-30.45350	2007.00000	44.69375	0.60916	0.45417	41.25000	25.17185	5.00000
1.00000	1.00000	-74.72100	-30.30500	2007.00000	45.85139	0.76721	0.01944	28.55000	11.44505	5.00000
1.00000	1.00000	-74.70736	-30.25420	2007.00000	45.92778	0.84374	0.01389	28.55000	4.61436	5.00000
1.00000	1.00000	-74.70227	-30.23223	2007.00000	45.95208	0.86810	0.03194	28.55000	2.74413	5.00000
1.00000	1.00000	-74.68450	-30.27300	2007.00000	46.47569	0.39160	0.60694	3.15000	23.42382	5.00000
1.00000	1.00000	-74.49903	-29.96908	2007.00000	49.35417	0.27092	0.01667	1.50000	12.08549	5.00000
1.00000	1.00000	-74.49760	-29.95699	2007.00000	49.41736	0.33415	0.03750	1.50000	17.97765	5.00000
1.00000	1.00000	-74.49687	-29.95075	2007.00000	49.45000	0.36680	0.02500	1.50000	20.70694	5.00000
1.00000	1.00000	-74.49546	-29.93880	2007.00000	49.51250	0.42934	0.09722	1.50000	24.77896	5.00000
1.00000	1.00000	-74.44367	-30.21000	2007.00000	50.63194	0.54803	0.54722	8.70000	26.00086	5.00000
1.00000	1.00000	-74.44100	-30.17000	2007.00000	51.57500	0.49119	0.51944	0.00000	26.05149	5.00000
1.00000	1.00000	-74.45127	-30.10894	2007.00000	52.58611	0.50248	0.03056	8.65000	25.76749	5.00000
1.00000	1.00000	-74.45287	-30.11488	2007.00000	52.61319	0.52954	0.01528	8.65000	25.63315	5.00000
1.00000	1.00000	-74.40167	-30.24300	2007.00000	53.59097	0.50696	0.48750	4.75000	25.46311	5.00000
1.00000	1.00000	-74.30700	-29.94000	2007.00000	54.59792	0.51475	0.42361	11.85000	25.17746	5.00000
1.00000	1.00000	-74.29869	-29.88376	2007.00000	55.36806	0.28505	0.04722	3.90000	11.40966	5.00000
1.00000	1.00000	-74.36600	-29.72000	2007.00000	56.40625	0.32369	0.54583	46.80000	14.67828	5.00000
1.00000	1.00000	-74.54952	-29.68832	2007.00000	57.61736	0.53489	0.11806	24.55000	23.59659	5.00000
1.00000	1.00000	-74.58880	-29.66250	2007.00000	58.25347	0.17108	0.55694	17.40000	-0.06012	5.00000
1.00000	1.00000	-74.68997	-29.51661	2007.00000	59.30972	0.22773	0.03333	48.35000	4.56841	5.00000
1.00000	1.00000	-74.70367	-29.46950	2007.00000	59.45556	0.37370	0.25556	48.35000	17.58538	5.00000
1.00000	1.00000	-74.69212	-29.24943	2007.00000	60.62500	0.54375	0.03889	30.95000	22.13630	5.00000
1.00000	1.00000	-74.68700	-29.29000	2007.00000	60.67153	0.59017	0.01806	30.95000	20.43433	5.00000
1.00000	1.00000	-74.66100	-29.19400	2007.00000	61.08958	0.00849	0.02639	49.95000	-8.28541	2.00000
1.00000	1.00000	-74.66602	-29.20240	2007.00000	61.10972	0.02860	0.01111	49.95000	-8.16286	2.00000
1.00000	1.00000	-74.75943	-29.31800	2007.00000	62.03333	0.95189	0.55833	49.95000	-7.61887	3.00000
1.00000	1.00000	-74.73400	-29.67700	2007.00000	63.59375	0.51131	0.29583	0.00000	21.35312	5.00000
1.00000	1.00000	-74.70880	-29.51875	2007.00000	64.58611	0.50411	0.44167	3.95000	20.99444	5.00000
1.00000	1.00000	-74.52500	-29.67450	2007.00000	66.71111	0.62868	0.37778	30.95000	15.91304	5.00000
1.00000	1.00000	-74.50733	-29.65300	2007.00000	67.54167	0.45930	0.29722	6.30000	19.32298	5.00000
1.00000	1.00000	-74.49133	-29.98100	2007.00000	68.57639	0.49311	0.60833	1.55000	19.59904	5.00000
1.00000	1.00000	-74.47233	-30.12450	2007.00000	69.64236	0.55868	0.43472	0.75000	18.40808	5.00000
1.00000	1.00000	-74.44800	-30.00200	2007.00000	70.64167	0.55833	0.41111	2.35000	18.04536	5.00000
1.00000	1.00000	-74.45350	-30.30400	2007.00000	71.63750	0.55332	0.32500	10.25000	17.79846	5.00000
1.00000	1.00000	-74.45478	-30.87471	2007.00000	72.78611	0.70035	0.02500	0.00000	7.69757	5.00000
1.00000	1.00000	-74.45019	-30.86650	2007.00000	72.81944	0.73370	0.02222	0.00000	4.55386	5.00000
1.00000	1.00000	-74.44740	-31.14825	2007.00000	73.63333	0.54681	0.49167	13.45000	17.18800	5.00000
1.00000	1.00000	-74.44050	-31.52400	2007.00000	74.63750	0.54993	0.49167	7.90000	16.71078	5.00000
1.00000	1.00000	-74.45440	-31.55450	2007.00000	75.60347	0.51582	0.37639	19.80000	16.89567	5.00000
1.00000	1.00000	-74.37167	-31.47150	2007.00000	76.60486	0.51744	0.34028	26.15000	16.56952	5.00000
1.00000	1.00000	-74.36792	-31.74468	2007.00000	77.47708	0.38890	0.05139	1.55000	12.20486	5.00000
1.00000	1.00000	-74.37651	-31.74000	2007.00000	77.54792	0.45975	0.01806	0.00000	15.58736	5.00000
1.00000	1.00000	-74.22000	-31.47550	2007.00000	79.60972	0.52229	0.45556	0.75000	15.48182	5.00000
1.00000	1.00000	-74.18100	-31.31500	2007.00000	80.58958	0.50260	0.33194	0.75000	15.23019	5.00000
1.00000	1.00000	-73.87300	-30.34400	2007.00000	82.58125	0.49696	0.32917	4.70000	14.73730	5.00000
1.00000	1.00000	-73.81175	-30.45967	2007.00000	83.50417	0.41956	0.56389	0.75000	12.19706	5.00000
1.00000	1.00000	-73.71325	-30.25987	2007.00000	84.58750	0.50344	0.03333	14.20000	14.12523	5.00000
1.00000	1.00000	-73.70919	-30.26786	2007.00000	84.62014	0.53606	0.02083	14.20000	13.77667	5.00000
1.00000	1.00000	-73.65800	-30.48350	2007.00000	85.58750	0.50282	0.32778	11.10000	13.78831	5.00000
1.00000	1.00000	-73.67702	-30.46558	2007.00000	86.43750	0.35287	0.01389	8.65000	6.65902	5.00000
1.00000	1.00000	-73.67814	-30.47024	2007.00000	86.45764	0.37300	0.02361	8.65000	8.23378	5.00000
1.00000	1.00000	-73.67914	-30.49019	2007.00000	86.50069	0.41600	0.01528	8.65000	10.99334	5.00000
1.00000	1.00000	-73.67839	-30.50075	2007.00000	86.52014	0.43541	0.02083	2.30000	11.92431	5.00000
1.00000	1.00000	-73.67631	-30.53015	2007.00000	86.57431	0.48950	0.02083	2.30000	13.32171	5.00000
1.00000	1.00000	-73.70292	-31.01448	2007.00000	88.46528	0.37913	0.03056	10.25000	7.92857	5.00000
1.00000	1.00000	-73.70443	-31.01859	2007.00000	88.49861	0.41245	0.01944	10.25000	10.03190	5.00000
1.00000	1.00000	-73.70601	-31.02287	2007.00000	88.53333	0.44716	0.01667	4.70000	11.59406	5.00000
1.00000	1.00000	-73.71900	-31.38400	2007.00000	89.53403	0.44685	0.12639	2.30000	11.19194	5.00000
1.00000	1.00000	-73.71785	-31.39752	2007.00000	89.62917	0.54195	0.01667	0.75000	11.65862	5.00000
1.00000	1.00000	-73.67950	-30.86700	2007.00000	91.65069	0.56495	0.10694	23.75000	10.16239	5.00000
1.00000	1.00000	-73.69001	-30.89132	2007.00000	91.72083	0.63502	0.01667	8.65000	6.05034	5.00000
1.00000	1.00000	-73.67004	-30.91346	2007.00000	92.47292	0.38705	0.01250	7.90000	7.04080	5.00000
1.00000	1.00000	-73.66969	-30.91308	2007.00000	92.48958	0.40371	0.01806	7.90000	8.08785	5.00000
1.00000	1.00000	-73.66849	-30.91178	2007.00000	92.54653	0.46066	0.01250	1.55000	10.52885	5.00000
1.00000	1.00000	-73.66680	-30.90995	2007.00000	92.62639	0.54053	0.01389	1.55000	10.57613	5.00000
1.00000	1.00000	-73.66632	-30.90943	2007.00000	92.64931	0.56345	0.00694	1.55000	9.84418	5.00000
1.00000	1.00000	-73.66528	-30.90830	2007.00000	92.69861	0.61275	0.01111	9.45000	7.24925	5.00000
1.00000	1.00000	-73.64200	-30.75200	2007.00000	93.68750	0.60208	0.39167	1.50000	7.55069	5.00000
1.00000	1.00000	-73.62200	-30.78500	2007.00000	94.62917	0.54365	0.36944	17.40000	9.76701	5.00000
1.00000	1.00000	-73.59700	-30.87500	2007.00000	95.62500	0.53924	0.31111	6.30000	9.52195	5.00000
1.00000	1.00000	-73.96783	-31.33460	2007.00000	98.53611	0.44907	0.01389	21.40000	7.68259	5.00000
1.00000	1.00000	-73.96549	-31.33178	2007.00000	98.55278	0.46575	0.01667	21.40000	8.12651	5.00000
1.00000	1.00000	-73.96559	-31.30491	2007.00000	98.61250	0.52554	0.05278	21.40000	8.29991	5.00000
1.00000	1.00000	-73.96685	-31.28506	2007.00000	98.66111	0.57421	0.04167	21.40000	6.82022	5.00000
1.00000	1.00000	-74.16933	-30.36300	2007.00000	99.67361	0.58927	0.33333	18.25000	5.54008	5.00000
1.00000	1.00000	-74.21580	-27.97664	2007.00000	102.89861	0.82090	0.09167	13.40000	-15.54881	1.00000
1.00000	1.00000	-74.19653	-27.89424	2007.00000	102.95139	0.87390	0.01111	13.40000	-19.96830	1.00000
1.00000	1.00000	-73.23500	-23.96950	2007.00000	107.05069	0.98411	0.34861	27.75000	-27.27994	1.00000
1.00000	1.00000	-72.22722	-20.86763	2007.00000	114.23056	0.17259	0.79722	50.75000	-20.55919	1.00000
1.00000	1.00000	-72.11900	-19.51000	2007.00000	118.57569	0.52150	0.24306	57.05000	3.26860	5.00000
1.00000	1.00000	-72.40150	-19.74400	2007.00000	120.62708	0.57224	0.49583	45.20000	0.74275	5.00000
1.00000	1.00000	-72.39200	-19.22633	2007.00000	123.32083	0.26743	0.58056	41.20000	-12.95158	1.00000
1.00000	1.00000	-72.38000	-19.02600	2007.00000	124.47847	0.42562	0.03472	57.90000	-0.23787	5.00000
1.00000	1.00000	-72.37002	-19.05928	2007.00000	124.56528	0.51234	0.03056	20.60000	1.34241	5.00000
1.00000	1.00000	-72.36650	-19.07100	2007.00000	124.59097	0.53800	0.01806	20.60000	0.87335	5.00000
1.00000	1.00000	-72.36422	-19.07860	2007.00000	124.61319	0.56020	0.02361	20.60000	0.12841	5.00000
1.00000	1.00000	-72.36226	-19.09226	2007.00000	124.65069	0.59766	0.04861	20.60000	-1.79841	4.00000
1.00000	1.00000	-72.37100	-19.26100	2007.00000	125.58611	0.53261	0.33056	55.50000	0.71918	5.00000
1.00000	1.00000	-72.41347	-19.64055	2007.00000	126.51736	0.46280	0.01806	8.70000	0.43370	5.00000
1.00000	1.00000	-72.41400	-19.64500	2007.00000	126.53611	0.48154	0.01667	8.70000	0.73519	5.00000
1.00000	1.00000	-72.41438	-19.65149	2007.00000	126.56042	0.50583	0.01806	8.70000	0.78616	5.00000
1.00000	1.00000	-72.48440	-19.78225	2007.00000	127.58819	0.53324	0.19861	69.00000	0.03913	5.00000
1.00000	1.00000	-72.44575	-19.39167	2007.00000	128.62847	0.57461	0.37361	57.90000	-1.69396	4.00000
1.00000	1.00000	-72.49443	-19.62133	2007.00000	129.65694	0.60244	0.31667	69.00000	-3.56715	4.00000
1.00000	1.00000	-72.28775	-18.92200	2007.00000	130.93819	0.88563	0.09306	38.05000	-30.97293	1.00000
1.00000	1.00000	-72.29741	-18.94626	2007.00000	131.00694	0.95432	0.04167	38.05000	-34.92883	1.00000
1.00000	1.00000	-72.30700	-18.96800	2007.00000	131.07500	0.02231	0.01667	16.65000	-35.41636	1.00000
1.00000	1.00000	-72.37144	-19.23838	2007.00000	132.80625	0.75281	0.59583	27.75000	-18.12836	1.00000
1.00000	1.00000	-72.58078	-20.84539	2007.00000	136.58611	0.52821	0.05556	47.55000	-2.18909	4.00000
1.00000	1.00000	-72.62983	-20.81955	2007.00000	136.94444	0.88661	0.29444	35.65000	-32.21224	1.00000
1.00000	1.00000	-72.76874	-21.14233	2007.00000	138.00764	0.94891	0.55694	42.80000	-35.94014	1.00000
1.00000	1.00000	-72.85840	-21.48575	2007.00000	138.89375	0.83407	0.15694	60.25000	-27.88341	1.00000
1.00000	1.00000	-72.89885	-21.76495	2007.00000	139.50417	0.44371	0.02778	72.15000	-3.72691	4.00000
1.00000	1.00000	-72.23700	-20.08400	2007.00000	147.75903	0.70324	0.36250	45.20000	-15.66938	1.00000
1.00000	1.00000	-72.23200	-20.42700	2007.00000	149.59236	0.53562	0.41806	44.40000	-4.43832	4.00000
1.00000	1.00000	-72.18867	-20.09300	2007.00000	151.13889	0.08308	0.40833	53.95000	-36.90419	1.00000
1.00000	1.00000	-72.13220	-20.14750	2007.00000	154.05694	0.00098	0.51944	49.15000	-40.22027	1.00000
1.00000	1.00000	-72.22360	-19.10575	2007.00000	156.75972	0.70665	0.45278	38.05000	-17.04562	1.00000
1.00000	1.00000	-72.45000	-20.48300	2007.00000	159.89514	0.83824	0.44306	37.25000	-31.27390	1.00000
1.00000	1.00000	-72.30730	-19.09539	2007.00000	165.97569	0.92265	0.03750	42.00000	-38.59846	1.00000
1.00000	1.00000	-72.37225	-19.42486	2007.00000	168.21944	0.16549	0.28056	48.35000	-31.31314	1.00000
1.00000	1.00000	-72.18600	-19.78100	2007.00000	173.08472	0.02977	0.55833	4.75000	-40.90227	1.00000
1.00000	1.00000	-72.14113	-19.58711	2007.00000	176.74444	0.69004	0.01389	42.80000	-15.72585	1.00000
1.00000	1.00000	-72.14039	-19.58380	2007.00000	176.76250	0.70810	0.01944	42.80000	-17.53133	1.00000
1.00000	1.00000	-72.13723	-19.56965	2007.00000	176.83958	0.78522	0.01806	42.80000	-25.86232	1.00000
1.00000	1.00000	-72.05831	-19.21605	2007.00000	178.76597	0.71259	0.40972	46.00000	-17.85773	1.00000
1.00000	1.00000	-72.16050	-19.13300	2007.00000	180.55208	0.49894	0.45694	47.60000	-5.34306	4.00000
1.00000	1.00000	-72.21950	-19.32800	2007.00000	181.81181	0.75812	0.40139	38.05000	-22.56395	1.00000
1.00000	1.00000	-72.35781	-19.87112	2007.00000	183.49861	0.44341	0.01667	28.55000	-6.43088	3.00000
1.00000	1.00000	-72.36361	-19.89195	2007.00000	183.57500	0.51974	0.01667	28.55000	-5.42523	4.00000
1.00000	1.00000	-72.40647	-20.12273	2007.00000	184.77222	0.71633	0.01389	0.00000	-17.89324	1.00000
1.00000	1.00000	-72.40628	-20.12444	2007.00000	184.79236	0.73646	0.01528	0.00000	-19.99505	1.00000
1.00000	1.00000	-72.40687	-20.24870	2007.00000	185.88056	0.82431	0.01944	7.90000	-29.32707	1.00000
1.00000	1.00000	-72.66837	-20.78923	2007.00000	194.33403	0.27628	0.00972	66.65000	-18.32426	1.00000
1.00000	1.00000	-72.70900	-21.23500	2007.00000	195.76111	0.70213	0.34444	42.80000	-15.17985	1.00000
1.00000	1.00000	-72.61250	-20.69033	2007.00000	197.10347	0.04600	0.57361	68.20000	-37.97676	1.00000
1.00000	1.00000	-72.44033	-19.82000	2007.00000	201.90556	0.85050	0.35278	32.45000	-29.58135	1.00000
1.00000	1.00000	-72.45175	-19.53367	2007.00000	206.55000	0.49574	0.43611	61.85000	-1.94181	4.00000
1.00000	1.00000	-72.70375	-20.79133	2007.00000	210.68472	0.62697	0.43333	60.30000	-5.79858	4.00000
1.00000	1.00000	-72.70440	-20.85325	2007.00000	211.59167	0.53374	0.62778	61.85000	-1.27384	4.00000
1.00000	1.00000	-72.72800	-21.14400	2007.00000	212.55000	0.49127	0.45833	68.20000	-0.83342	4.00000
1.00000	1.00000	-72.97100	-22.47300	2007.00000	225.58958	0.52716	0.20972	52.35000	2.44785	5.00000
1.00000	1.00000	-72.95684	-22.73780	2007.00000	226.43819	0.37503	0.08194	40.40000	-2.06845	4.00000
1.00000	1.00000	-72.96282	-22.70789	2007.00000	226.55139	0.48831	0.14167	40.40000	2.87265	5.00000
1.00000	1.00000	-72.94983	-24.82207	2007.00000	233.74861	0.67966	0.00833	18.25000	-3.97282	4.00000
1.00000	1.00000	-72.94133	-24.80700	2007.00000	234.17222	0.10331	0.08889	55.50000	-25.04182	1.00000
1.00000	1.00000	-72.95650	-24.81800	2007.00000	234.56458	0.49564	0.17639	36.45000	5.54397	5.00000
1.00000	1.00000	-72.97025	-24.86800	2007.00000	235.51181	0.44273	0.54861	45.20000	4.75181	5.00000
1.00000	1.00000	-72.99200	-24.99450	2007.00000	236.61111	0.54168	0.40833	42.05000	5.68737	5.00000
1.00000	1.00000	-73.08379	-26.75352	2007.00000	239.61528	0.54096	0.05000	4.75000	6.64660	5.00000
1.00000	1.00000	-73.08903	-26.79101	2007.00000	239.66806	0.59364	0.02778	4.75000	4.44779	5.00000
1.00000	1.00000	-73.17600	-27.22100	2007.00000	240.60833	0.53272	0.40833	42.80000	7.09617	5.00000
1.00000	1.00000	-73.19567	-27.45550	2007.00000	241.59514	0.51887	0.41806	36.45000	7.65334	5.00000
1.00000	1.00000	-73.19200	-27.85467	2007.00000	242.59514	0.51776	0.35139	39.65000	8.02626	5.00000
1.00000	1.00000	-73.00200	-28.46500	2007.00000	245.60208	0.52301	0.17639	34.05000	9.22605	5.00000
1.00000	1.00000	-72.93950	-28.46881	2007.00000	246.16250	0.08342	0.09722	34.05000	-21.96109	1.00000
1.00000	1.00000	-72.88930	-28.62533	2007.00000	246.61806	0.53854	0.14167	34.05000	9.38009	5.00000
1.00000	1.00000	-72.81500	-28.57300	2007.00000	247.06806	0.98869	0.22222	42.80000	-24.19291	1.00000
1.00000	1.00000	-74.77154	-28.79363	2007.00000	261.88542	0.80543	0.33472	74.55000	-6.91850	3.00000
1.00000	1.00000	-74.76792	-28.71981	2007.00000	262.10069	0.02092	0.07917	74.55000	-16.35757	1.00000
1.00000	1.00000	-74.77178	-28.69535	2007.00000	262.69306	0.61335	0.01389	74.55000	10.08174	5.00000
1.00000	1.00000	-74.71242	-28.98698	2007.00000	267.87014	0.78962	0.01250	0.00000	-3.39258	4.00000
1.00000	1.00000	-74.71187	-28.98956	2007.00000	267.91181	0.83128	0.01250	0.00000	-6.99671	3.00000
1.00000	1.00000	-74.70993	-28.99862	2007.00000	268.05833	0.97778	0.04167	0.00000	-14.21988	1.00000
1.00000	1.00000	-74.70982	-29.02321	2007.00000	268.19722	0.11660	0.01667	19.00000	-9.87487	2.00000
1.00000	1.00000	-74.69650	-29.09311	2007.00000	268.76042	0.67960	0.00972	49.95000	7.16629	5.00000
1.00000	1.00000	-74.69619	-29.09474	2007.00000	268.77361	0.69279	0.01389	49.95000	5.99169	5.00000
1.00000	1.00000	-74.69575	-29.09707	2007.00000	268.79236	0.71154	0.01528	49.95000	4.27229	5.00000
1.00000	1.00000	-74.69522	-29.09983	2007.00000	268.83056	0.74972	0.05833	49.95000	0.67515	5.00000
1.00000	1.00000	-74.72277	-29.15563	2007.00000	269.08264	0.00165	0.01528	0.75000	-13.86842	1.00000
1.00000	1.00000	-74.73400	-29.09900	2007.00000	269.83750	0.75667	0.10833	49.15000	0.37555	5.00000
1.00000	1.00000	-74.72800	-29.21300	2007.00000	270.05208	0.97094	0.02639	13.45000	-13.35065	1.00000
1.00000	1.00000	-74.72729	-29.21205	2007.00000	270.08889	0.00774	0.01944	13.45000	-13.42895	1.00000
1.00000	1.00000	-74.72690	-29.21154	2007.00000	270.11250	0.03136	0.01389	13.45000	-13.04462	1.00000
1.00000	1.00000	-74.73862	-29.25090	2007.00000	270.82986	0.74861	0.01528	74.55000	1.48880	5.00000
1.00000	1.00000	-74.54150	-29.43638	2007.00000	272.82431	0.74254	0.01528	15.85000	2.76598	5.00000
1.00000	1.00000	-74.53508	-29.44259	2007.00000	272.88056	0.79877	0.01667	15.85000	-2.49733	4.00000
1.00000	1.00000	-73.68788	-30.46421	2007.00000	280.54167	0.45704	0.10833	15.85000	21.73672	5.00000
2.00000	0.00000	-74.80818	-30.88381	2007.00000	43.10278	0.01699	0.02500	48.40000	-1.62269	4.00000
2.00000	0.00000	-75.06720	-30.48500	2007.00000	44.35208	0.26740	0.66806	38.85000	13.40500	5.00000
2.00000	0.00000	-75.05500	-30.55500	2007.00000	44.69375	0.60888	0.01250	30.15000	24.93350	5.00000
2.00000	0.00000	-75.05500	-30.54242	2007.00000	44.71875	0.63391	0.00694	30.15000	23.32352	5.00000
2.00000	0.00000	-75.03750	-30.49880	2007.00000	45.30556	0.22084	0.57500	43.60000	8.82950	5.00000
2.00000	0.00000	-75.02275	-29.85667	2007.00000	46.38542	0.30248	0.70417	45.15000	15.98092	5.00000
2.00000	0.00000	-75.00100	-30.24300	2007.00000	46.90625	0.82224	0.03194	53.15000	6.19692	5.00000
2.00000	0.00000	-74.98500	-30.18650	2007.00000	47.38750	0.30365	0.65556	44.40000	15.76279	5.00000
2.00000	0.00000	-74.91950	-30.02100	2007.00000	48.38333	0.29994	0.66667	49.95000	15.10422	5.00000
2.00000	0.00000	-74.91565	-30.00777	2007.00000	48.76042	0.67706	0.08472	7.90000	18.68525	5.00000
2.00000	0.00000	-74.90500	-29.98600	2007.00000	48.97500	0.89171	0.28611	7.90000	0.25730	5.00000
2.00000	0.00000	-74.87367	-29.76800	2007.00000	49.60556	0.52287	0.50833	42.80000	26.37441	5.00000
2.00000	0.00000	-74.82854	-29.84293	2007.00000	50.13889	0.05599	0.11111	53.90000	-3.42578	4.00000
2.00000	0.00000	-74.81700	-29.85500	2007.00000	50.28403	0.20110	0.01250	45.15000	5.35140	5.00000
2.00000	0.00000	-74.81233	-29.98950	2007.00000	50.61528	0.53197	0.61111	45.15000	25.96755	5.00000
2.00000	0.00000	-74.80675	-29.76433	2007.00000	51.55486	0.47218	0.62361	56.30000	25.35958	5.00000
2.00000	0.00000	-74.80333	-29.71050	2007.00000	52.07847	0.99594	0.12639	42.80000	-4.72734	4.00000
2.00000	0.00000	-74.79800	-29.76100	2007.00000	52.27292	0.19025	0.20417	11.05000	3.73138	5.00000
2.00000	0.00000	-74.81500	-30.04375	2007.00000	52.83889	0.75543	0.60556	38.85000	10.13120	5.00000
2.00000	0.00000	-74.78167	-29.65900	2007.00000	53.71111	0.62872	0.66667	49.95000	20.70196	5.00000
2.00000	0.00000	-74.77044	-29.79767	2007.00000	54.06736	0.98459	0.04306	2.35000	-5.36330	4.00000
2.00000	0.00000	-74.70900	-29.35400	2007.00000	55.00278	0.92124	0.39167	54.70000	-3.73148	4.00000
2.00000	0.00000	-74.78200	-29.49625	2007.00000	55.80208	0.72015	0.56250	39.65000	12.36542	5.00000
2.00000	0.00000	-74.89200	-29.35267	2007.00000	56.88056	0.79902	0.58333	56.30000	4.62122	5.00000
2.00000	0.00000	-74.94200	-29.67000	2007.00000	57.25486	0.17244	0.02361	15.05000	0.59404	5.00000
2.00000	0.00000	-75.06233	-29.63380	2007.00000	57.93889	0.85657	0.47778	40.45000	-0.49856	5.00000
2.00000	0.00000	-75.13500	-28.41900	2007.00000	58.19792	0.11898	0.02083	11.10000	-3.33539	4.00000
2.00000	0.00000	-75.07932	-29.60369	2007.00000	58.21736	0.13513	0.01528	11.10000	-2.38017	4.00000
2.00000	0.00000	-75.08072	-29.58007	2007.00000	58.25764	0.17547	0.01806	11.10000	0.54889	5.00000
2.00000	0.00000	-75.15100	-29.48400	2007.00000	58.90833	0.82643	0.62778	57.10000	1.57104	5.00000
2.00000	0.00000	-75.19637	-29.50184	2007.00000	59.47708	0.39513	0.01528	38.85000	18.71028	5.00000
2.00000	0.00000	-75.20290	-29.44422	2007.00000	59.50000	0.41821	0.01667	38.85000	20.02531	5.00000
2.00000	0.00000	-75.22620	-29.32100	2007.00000	60.01319	0.93175	0.59306	44.40000	-5.65504	4.00000
2.00000	0.00000	-75.27086	-29.06185	2007.00000	60.45347	0.37274	0.10139	18.20000	16.79877	5.00000
2.00000	0.00000	-75.25800	-29.37700	2007.00000	60.63542	0.55381	0.08194	15.80000	21.33481	5.00000
2.00000	0.00000	-75.26336	-29.39090	2007.00000	60.69583	0.61419	0.01944	4.70000	18.64661	5.00000
2.00000	0.00000	-75.27704	-29.42640	2007.00000	60.78194	0.70020	0.09167	4.70000	12.15740	5.00000
2.00000	0.00000	-75.29633	-29.47450	2007.00000	61.01250	0.93063	0.24444	3.95000	-5.92960	4.00000
2.00000	0.00000	-75.39460	-29.86075	2007.00000	61.91528	0.83233	0.58611	62.65000	0.04737	5.00000
2.00000	0.00000	-75.35100	-29.93100	2007.00000	62.78194	0.69880	0.44722	49.95000	11.48516	5.00000
2.00000	0.00000	-75.32625	-30.17100	2007.00000	63.85486	0.77105	0.59028	49.95000	4.58323	5.00000
2.00000	0.00000	-75.33060	-29.73500	2007.00000	64.95417	0.87157	0.42500	49.95000	-4.11116	4.00000
2.00000	0.00000	-75.23619	-29.77917	2007.00000	65.95347	0.87075	0.01250	23.75000	-4.50919	4.00000
2.00000	0.00000	-75.23446	-29.77216	2007.00000	65.96667	0.88397	0.01111	23.75000	-5.39897	4.00000
2.00000	0.00000	-75.23274	-29.76514	2007.00000	65.97986	0.89718	0.01250	23.75000	-6.21828	3.00000
2.00000	0.00000	-75.22101	-29.71754	2007.00000	66.07986	0.99731	0.04306	3.15000	-9.62256	2.00000
2.00000	0.00000	-75.21583	-29.69651	2007.00000	66.10903	0.02654	0.01250	3.15000	-9.56170	2.00000
2.00000	0.00000	-75.21256	-29.68323	2007.00000	66.13403	0.05157	0.01528	3.15000	-9.11583	2.00000
2.00000	0.00000	-75.20910	-29.66920	2007.00000	66.16042	0.07800	0.01528	3.15000	-8.26630	2.00000
2.00000	0.00000	-75.20411	-29.64891	2007.00000	66.21111	0.12875	0.04444	3.95000	-5.64461	4.00000
2.00000	0.00000	-75.17050	-29.55267	2007.00000	66.90347	0.82138	0.56806	57.10000	-1.09079	4.00000
2.00000	0.00000	-75.17700	-29.65250	2007.00000	68.03194	0.94958	0.44722	52.35000	-9.50117	2.00000
2.00000	0.00000	-75.17388	-29.82014	2007.00000	69.10069	0.01786	0.46528	38.05000	-10.84441	2.00000
2.00000	0.00000	-75.16860	-29.74175	2007.00000	70.05417	0.97155	0.47778	62.65000	-10.89777	2.00000
2.00000	0.00000	-75.08850	-30.40200	2007.00000	70.63264	0.54819	0.16806	45.20000	17.72979	5.00000
2.00000	0.00000	-75.19188	-29.84995	2007.00000	71.03125	0.94833	0.01250	36.45000	-10.63651	2.00000
2.00000	0.00000	-75.19900	-29.85500	2007.00000	71.05139	0.96846	0.02500	36.45000	-11.19770	2.00000
2.00000	0.00000	-75.20047	-29.86384	2007.00000	71.09722	0.01427	0.03333	36.45000	-11.62022	2.00000
2.00000	0.00000	-75.20320	-29.92600	2007.00000	71.91944	0.83632	0.63056	59.45000	-4.30118	4.00000
2.00000	0.00000	-75.16775	-29.98667	2007.00000	72.96389	0.88059	0.56389	37.25000	-8.00859	2.00000
2.00000	0.00000	-75.15533	-30.41900	2007.00000	73.93264	0.84814	0.52083	37.30000	-6.06740	3.00000
2.00000	0.00000	-75.14517	-30.47300	2007.00000	75.19792	0.11327	0.52083	61.85000	-10.01457	2.00000
2.00000	0.00000	-75.20654	-30.74876	2007.00000	76.75833	0.67292	0.01389	40.45000	8.16775	5.00000
2.00000	0.00000	-75.21040	-30.77149	2007.00000	76.81875	0.73327	0.02361	40.45000	2.89769	5.00000
2.00000	0.00000	-75.21439	-30.79501	2007.00000	76.88125	0.79571	0.01806	4.75000	-2.81953	4.00000
2.00000	0.00000	-75.22083	-30.83290	2007.00000	76.98194	0.89630	0.02222	4.75000	-10.56599	2.00000
2.00000	0.00000	-75.22323	-30.84702	2007.00000	77.01944	0.93376	0.02222	1.55000	-12.46132	1.00000
2.00000	0.00000	-75.23891	-30.93118	2007.00000	77.17778	0.09186	0.01389	5.50000	-11.83941	2.00000
2.00000	0.00000	-75.25014	-30.98804	2007.00000	77.25486	0.16878	0.01806	5.50000	-6.85315	3.00000
2.00000	0.00000	-75.26000	-31.03800	2007.00000	77.32639	0.24017	0.01111	5.50000	-0.70171	5.00000
2.00000	0.00000	-75.31700	-31.22600	2007.00000	78.14375	0.05701	0.16528	27.70000	-13.51549	1.00000
2.00000	0.00000	-75.31167	-30.59350	2007.00000	79.08681	0.00182	0.50417	40.40000	-14.67953	1.00000
2.00000	0.00000	-75.32811	-31.00525	2007.00000	80.09167	0.00554	0.70278	57.90000	-15.06263	1.00000
2.00000	0.00000	-75.26067	-30.90940	2007.00000	81.11528	0.02942	0.41389	49.15000	-15.34913	1.00000
2.00000	0.00000	-75.23140	-30.85250	2007.00000	82.13750	0.05180	0.62778	73.75000	-15.29554	1.00000
2.00000	0.00000	-75.19375	-30.89300	2007.00000	83.04653	0.96071	0.56806	59.45000	-15.80015	1.00000
2.00000	0.00000	-75.16300	-30.91400	2007.00000	83.55694	0.47107	0.10833	36.45000	12.75994	5.00000
2.00000	0.00000	-75.11200	-30.85900	2007.00000	83.99097	0.90525	0.02083	65.05000	-13.97723	1.00000
2.00000	0.00000	-75.11176	-30.85291	2007.00000	84.01111	0.92541	0.01667	31.70000	-15.00116	1.00000
2.00000	0.00000	-75.11113	-30.83729	2007.00000	84.07083	0.98517	0.01389	31.70000	-16.74163	1.00000
2.00000	0.00000	-75.05200	-30.70200	2007.00000	84.83264	0.74736	0.04583	61.85000	-1.59178	4.00000
2.00000	0.00000	-75.04500	-30.58700	2007.00000	85.19444	0.10948	0.45000	30.10000	-14.08323	1.00000
2.00000	0.00000	-75.02260	-30.64825	2007.00000	86.04236	0.95723	0.63194	5.55000	-17.05984	1.00000
2.00000	0.00000	-75.02513	-30.58357	2007.00000	87.09722	0.01227	0.62500	55.50000	-18.09349	1.00000
2.00000	0.00000	-75.03433	-30.70200	2007.00000	87.53264	0.44736	0.12083	11.10000	10.73669	5.00000
2.00000	0.00000	-75.08650	-30.94733	2007.00000	89.09583	0.00987	0.61111	53.10000	-18.81958	1.00000
2.00000	0.00000	-75.07704	-30.96592	2007.00000	89.98264	0.89662	0.01806	52.30000	-15.88929	1.00000
2.00000	0.00000	-75.06504	-30.95853	2007.00000	90.09028	0.00428	0.01667	19.75000	-19.24064	1.00000
2.00000	0.00000	-75.06094	-30.95127	2007.00000	90.14792	0.06194	0.03472	19.75000	-18.19908	1.00000
2.00000	0.00000	-75.05762	-30.94540	2007.00000	90.18194	0.09598	0.01389	16.60000	-16.69283	1.00000
2.00000	0.00000	-75.01118	-30.84615	2007.00000	92.04236	0.95668	0.06250	0.00000	-19.41050	1.00000
2.00000	0.00000	-74.99167	-30.76850	2007.00000	92.26458	0.17912	0.30694	0.00000	-11.58707	2.00000
2.00000	0.00000	-74.99000	-30.72420	2007.00000	93.07083	0.98549	0.57778	54.75000	-20.37825	1.00000
2.00000	0.00000	-74.93281	-30.61334	2007.00000	94.19097	0.10594	0.02083	3.95000	-17.70235	1.00000
2.00000	0.00000	-74.93428	-30.63221	2007.00000	94.21111	0.12602	0.01667	3.95000	-16.42322	1.00000
2.00000	0.00000	-74.93585	-30.65238	2007.00000	94.24306	0.15791	0.03611	3.95000	-14.06465	1.00000
2.00000	0.00000	-74.94265	-30.73955	2007.00000	94.32569	0.24031	0.02361	3.95000	-6.79597	3.00000
2.00000	0.00000	-74.96500	-31.02600	2007.00000	94.52083	0.43465	0.22500	4.75000	7.72298	5.00000
2.00000	0.00000	-74.90033	-30.30750	2007.00000	96.03194	0.94776	0.69722	38.05000	-20.78250	1.00000
2.00000	0.00000	-74.95743	-30.56612	2007.00000	96.77292	0.68801	0.01806	48.35000	-0.89259	4.00000
2.00000	0.00000	-74.95884	-30.57810	2007.00000	96.83194	0.74701	0.01944	48.35000	-6.24685	3.00000
2.00000	0.00000	-74.95952	-30.58388	2007.00000	96.86042	0.77546	0.02361	8.70000	-8.91167	2.00000
2.00000	0.00000	-74.94550	-30.65000	2007.00000	96.90764	0.82250	0.03472	8.70000	-13.16693	1.00000
2.00000	0.00000	-74.94839	-30.64152	2007.00000	96.93750	0.85238	0.01667	8.70000	-15.62724	1.00000
2.00000	0.00000	-74.94933	-30.66454	2007.00000	97.02708	0.94190	0.04306	1.55000	-20.91412	1.00000
2.00000	0.00000	-74.94985	-30.67739	2007.00000	97.07708	0.99187	0.01528	1.55000	-21.99383	1.00000
2.00000	0.00000	-74.96050	-30.82100	2007.00000	97.31250	0.22689	0.02500	5.50000	-9.07874	2.00000
2.00000	0.00000	-74.97800	-30.97600	2007.00000	97.77361	0.68757	0.02222	57.10000	-1.24374	4.00000
2.00000	0.00000	-74.99055	-31.08190	2007.00000	97.89931	0.81297	0.01806	16.65000	-12.69945	1.00000
2.00000	0.00000	-74.99250	-31.09832	2007.00000	97.92639	0.84000	0.02222	16.65000	-14.99743	1.00000
2.00000	0.00000	-75.03467	-30.34138	2007.00000	100.14444	0.06016	0.50000	38.85000	-21.98030	1.00000
2.00000	0.00000	-74.91306	-30.46731	2007.00000	107.05486	0.97023	0.01250	0.00000	-25.41538	1.00000
2.00000	0.00000	-74.90439	-30.52621	2007.00000	107.17361	0.08882	0.01944	0.00000	-23.26056	1.00000
2.00000	0.00000	-74.90408	-30.51640	2007.00000	107.20278	0.11801	0.01667	10.30000	-21.50417	1.00000
2.00000	0.00000	-74.90382	-30.50846	2007.00000	107.22639	0.14164	0.01944	10.30000	-19.81284	1.00000
2.00000	0.00000	-74.68643	-29.60733	2007.00000	113.05208	0.96984	0.63194	54.70000	-27.69164	1.00000
2.00000	0.00000	-74.68325	-29.69829	2007.00000	114.08750	0.00500	0.62500	65.05000	-28.29289	1.00000
2.00000	0.00000	-74.68650	-29.80660	2007.00000	115.16875	0.08595	0.56528	48.35000	-26.20292	1.00000
2.00000	0.00000	-74.67720	-29.74275	2007.00000	115.99861	0.91599	0.37222	77.75000	-26.76252	1.00000
2.00000	0.00000	-74.65825	-29.75481	2007.00000	117.91250	0.82985	0.02222	54.70000	-21.28682	1.00000
2.00000	0.00000	-74.65750	-29.78800	2007.00000	117.97222	0.88948	0.05556	54.70000	-25.86825	1.00000
2.00000	0.00000	-74.66048	-29.69185	2007.00000	118.06736	0.98488	0.02083	27.75000	-29.54923	1.00000
2.00000	0.00000	-74.66140	-29.68589	2007.00000	118.10556	0.02309	0.03333	27.75000	-29.40747	1.00000
2.00000	0.00000	-74.66600	-29.65400	2007.00000	118.20556	0.12318	0.02778	17.45000	-24.79060	1.00000
2.00000	0.00000	-74.65923	-29.64921	2007.00000	118.24792	0.16556	0.04861	17.45000	-21.43450	1.00000
2.00000	0.00000	-74.65113	-29.64347	2007.00000	118.30625	0.22391	0.02083	17.45000	-16.10850	1.00000
2.00000	0.00000	-74.64341	-29.63802	2007.00000	118.36181	0.27948	0.02083	33.30000	-10.87337	2.00000
2.00000	0.00000	-74.44200	-29.72900	2007.00000	119.79722	0.71464	0.06111	46.00000	-11.09754	2.00000
2.00000	0.00000	-74.40067	-29.81300	2007.00000	120.09444	0.01163	0.06111	44.40000	-30.42734	1.00000
2.00000	0.00000	-74.32256	-29.66169	2007.00000	120.64444	0.56205	0.01389	53.15000	-0.58736	5.00000
2.00000	0.00000	-74.31912	-29.65559	2007.00000	120.68264	0.60026	0.01806	49.95000	-2.38902	4.00000
2.00000	0.00000	-74.31568	-29.64949	2007.00000	120.72083	0.63847	0.01667	49.95000	-4.88187	4.00000
2.00000	0.00000	-74.31274	-29.64428	2007.00000	120.75347	0.67113	0.04583	49.95000	-7.46085	3.00000
2.00000	0.00000	-74.30824	-29.63629	2007.00000	120.80347	0.72115	0.00972	49.95000	-11.97848	2.00000
2.00000	0.00000	-74.30705	-29.63419	2007.00000	120.84028	0.75796	0.06111	49.95000	-15.53984	1.00000
2.00000	0.00000	-74.30100	-29.63700	2007.00000	120.87847	0.79615	0.01250	49.95000	-19.24208	1.00000
2.00000	0.00000	-74.30164	-29.64979	2007.00000	120.89236	0.81000	0.01250	49.95000	-20.54802	1.00000
2.00000	0.00000	-74.27400	-29.61900	2007.00000	121.13611	0.05384	0.09722	49.95000	-29.86498	1.00000
2.00000	0.00000	-74.27800	-29.71000	2007.00000	121.33611	0.25358	0.06111	49.95000	-14.11077	1.00000
2.00000	0.00000	-74.25100	-29.80600	2007.00000	121.77500	0.69221	0.16667	38.05000	-9.57125	2.00000
2.00000	0.00000	-74.23033	-29.97600	2007.00000	122.20417	0.12090	0.45000	23.75000	-26.40804	1.00000
2.00000	0.00000	-74.20606	-30.00174	2007.00000	122.90278	0.81944	0.03056	46.80000	-22.04074	1.00000
2.00000	0.00000	-74.19250	-30.03200	2007.00000	123.13194	0.04852	0.03611	38.05000	-30.71530	1.00000
2.00000	0.00000	-74.19300	-30.01000	2007.00000	123.16667	0.08331	0.03056	38.05000	-29.15047	1.00000
2.00000	0.00000	-74.19600	-30.02600	2007.00000	123.37153	0.28812	0.00972	48.35000	-11.36307	2.00000
2.00000	0.00000	-74.17159	-30.03387	2007.00000	123.71875	0.63532	0.04861	49.15000	-5.44085	4.00000
2.00000	0.00000	-74.16550	-30.03700	2007.00000	123.77222	0.68879	0.05556	49.15000	-9.80972	2.00000
2.00000	0.00000	-74.16357	-30.04669	2007.00000	123.81319	0.72973	0.01250	49.15000	-13.64656	1.00000
2.00000	0.00000	-74.16240	-30.06781	2007.00000	123.92431	0.84078	0.01528	21.35000	-24.25316	1.00000
2.00000	0.00000	-74.16223	-30.07085	2007.00000	123.94028	0.85675	0.01389	21.35000	-25.59416	1.00000
2.00000	0.00000	-74.16850	-30.06400	2007.00000	123.99444	0.91093	0.02500	21.35000	-29.36394	1.00000
2.00000	0.00000	-74.15300	-30.09500	2007.00000	124.21667	0.13307	0.05278	39.65000	-26.08863	1.00000
2.00000	0.00000	-74.10850	-30.18400	2007.00000	124.79653	0.71268	0.06806	61.85000	-12.28018	1.00000
2.00000	0.00000	-74.10200	-30.18500	2007.00000	124.87292	0.78907	0.08194	61.85000	-19.75336	1.00000
2.00000	0.00000	-74.09975	-30.30267	2007.00000	125.36944	0.28527	0.66667	21.40000	-12.14016	1.00000
2.00000	0.00000	-74.08037	-30.32373	2007.00000	125.78819	0.70396	0.16806	0.00000	-11.72788	2.00000
2.00000	0.00000	-74.34600	-31.20200	2007.00000	128.26944	0.18277	0.03333	62.65000	-22.76882	1.00000
2.00000	0.00000	-74.35000	-31.18133	2007.00000	128.73750	0.65089	0.64722	33.25000	-8.09892	2.00000
2.00000	0.00000	-74.28700	-31.54000	2007.00000	129.78194	0.69433	0.50556	41.25000	-11.97907	2.00000
2.00000	0.00000	-74.20450	-31.72480	2007.00000	131.30972	0.22160	0.66667	26.15000	-19.83843	1.00000
2.00000	0.00000	-74.23300	-31.84533	2007.00000	131.74722	0.65876	0.20556	0.00000	-9.41219	2.00000
2.00000	0.00000	-75.15700	-30.62900	2007.00000	135.96736	0.88228	0.00972	57.10000	-29.92545	1.00000
2.00000	0.00000	-75.17131	-30.67443	2007.00000	135.99583	0.91063	0.04167	57.10000	-31.61804	1.00000
2.00000	0.00000	-75.65070	-29.04956	2007.00000	138.07847	0.99778	0.28472	69.00000	-33.98214	1.00000
2.00000	0.00000	-75.66008	-28.95900	2007.00000	138.38125	0.30081	0.31250	0.00000	-14.45213	1.00000
2.00000	0.00000	-75.34454	-27.45583	2007.00000	141.02292	0.94665	0.60139	56.30000	-34.07467	1.00000
2.00000	0.00000	-75.12875	-27.08173	2007.00000	142.20694	0.13172	0.43056	42.85000	-29.86717	1.00000
2.00000	0.00000	-74.97817	-26.64400	2007.00000	143.96389	0.88988	0.54167	46.00000	-32.15119	1.00000
2.00000	0.00000	-74.86300	-26.65250	2007.00000	148.99028	0.91624	0.37500	73.00000	-34.59357	1.00000
2.00000	0.00000	-74.86875	-26.69200	2007.00000	150.94514	0.87099	0.51806	40.40000	-31.98760	1.00000
2.00000	0.00000	-74.83000	-26.78200	2007.00000	152.88125	0.80686	0.42083	42.05000	-26.86832	1.00000
2.00000	0.00000	-74.84680	-26.70500	2007.00000	153.94931	0.87513	0.45417	46.00000	-32.66291	1.00000
2.00000	0.00000	-74.78989	-26.75575	2007.00000	155.14514	0.07082	0.01528	62.65000	-35.93540	1.00000
2.00000	0.00000	-74.77587	-26.77557	2007.00000	155.42917	0.35479	0.01389	56.30000	-12.67219	1.00000
2.00000	0.00000	-74.75775	-26.80267	2007.00000	156.02361	0.94916	0.49444	62.65000	-36.98129	1.00000
2.00000	0.00000	-74.72500	-26.96150	2007.00000	157.08264	0.00775	0.39861	41.25000	-37.93705	1.00000
2.00000	0.00000	-74.67100	-27.34700	2007.00000	158.38542	0.30945	0.21250	16.60000	-16.47439	1.00000
2.00000	0.00000	-74.68490	-27.45538	2007.00000	159.24722	0.17096	0.23056	76.15000	-29.33387	1.00000
2.00000	0.00000	-74.56991	-27.23278	2007.00000	159.68819	0.61255	0.02917	16.60000	-10.96016	2.00000
2.00000	0.00000	-74.67320	-26.87600	2007.00000	161.12153	0.04687	0.34028	69.80000	-37.58631	1.00000
2.00000	0.00000	-74.76375	-27.47200	2007.00000	162.26528	0.18897	0.62222	69.80000	-27.94463	1.00000
2.00000	0.00000	-74.88800	-27.57500	2007.00000	164.07569	0.99910	0.27361	73.80000	-38.34153	1.00000
2.00000	0.00000	-74.90300	-27.72900	2007.00000	166.73194	0.65492	0.49444	51.50000	-14.35461	1.00000
2.00000	0.00000	-74.93775	-27.72033	2007.00000	167.83611	0.75911	0.48611	63.45000	-23.35275	1.00000
2.00000	0.00000	-74.82108	-27.64463	2007.00000	170.96875	0.89196	0.03750	64.25000	-34.75429	1.00000
2.00000	0.00000	-74.82006	-27.63880	2007.00000	171.00139	0.92461	0.01389	64.25000	-36.66156	1.00000
2.00000	0.00000	-74.81917	-27.63372	2007.00000	171.02986	0.95310	0.01528	24.55000	-37.83537	1.00000
2.00000	0.00000	-74.81800	-27.62700	2007.00000	171.09306	0.01631	0.05278	24.55000	-38.53487	1.00000
2.00000	0.00000	-74.81060	-27.61726	2007.00000	171.80486	0.72815	0.04861	60.30000	-20.46149	1.00000
2.00000	0.00000	-74.80572	-27.69356	2007.00000	171.90972	0.83280	0.02222	28.55000	-30.14239	1.00000
2.00000	0.00000	-75.15633	-28.29500	2007.00000	180.45139	0.37279	0.51389	68.20000	-12.63320	1.00000
2.00000	0.00000	-75.32635	-28.60951	2007.00000	182.17222	0.09275	0.10556	56.30000	-35.14484	1.00000
2.00000	0.00000	-75.31215	-28.73059	2007.00000	182.67292	0.59311	0.02361	80.10000	-10.48822	2.00000
2.00000	0.00000	-75.31146	-28.73645	2007.00000	182.69861	0.61879	0.02222	66.60000	-11.81481	2.00000
2.00000	0.00000	-75.35740	-29.04300	2007.00000	184.37014	0.28946	0.51250	68.20000	-18.85827	1.00000
2.00000	0.00000	-75.28236	-28.99589	2007.00000	185.85833	0.77779	0.02222	65.80000	-24.25654	1.00000
2.00000	0.00000	-75.27550	-29.01300	2007.00000	187.12708	0.04649	0.34306	66.65000	-36.74397	1.00000
2.00000	0.00000	-75.09700	-28.58000	2007.00000	189.87222	0.79283	0.18333	53.90000	-25.19364	1.00000
2.00000	0.00000	-75.08853	-28.65122	2007.00000	189.97222	0.89264	0.01389	22.20000	-33.35167	1.00000
2.00000	0.00000	-75.16844	-28.75096	2007.00000	191.34444	0.26458	0.01944	82.50000	-20.36201	1.00000
2.00000	0.00000	-75.35796	-29.07591	2007.00000	192.35208	0.27132	0.05694	58.65000	-19.67050	1.00000
2.00000	0.00000	-75.36318	-29.08526	2007.00000	192.40000	0.31921	0.01389	39.60000	-15.58670	1.00000
2.00000	0.00000	-75.36446	-29.08757	2007.00000	192.41181	0.33101	0.00694	39.60000	-14.65763	1.00000
2.00000	0.00000	-75.41721	-29.18220	2007.00000	192.89653	0.81547	0.04028	41.20000	-26.74920	1.00000
2.00000	0.00000	-75.42370	-29.20154	2007.00000	192.95764	0.87652	0.04861	41.20000	-31.62518	1.00000
2.00000	0.00000	-75.41150	-29.34020	2007.00000	194.07708	0.99558	0.38194	50.75000	-36.33696	1.00000
2.00000	0.00000	-75.38450	-29.17900	2007.00000	197.78056	0.69950	0.01389	24.55000	-15.70380	1.00000
2.00000	0.00000	-75.40500	-29.18800	2007.00000	198.01319	0.93212	0.01250	3.10000	-34.09050	1.00000
2.00000	0.00000	-75.39950	-29.25400	2007.00000	198.77292	0.69166	0.03472	39.60000	-14.89595	1.00000
2.00000	0.00000	-75.39978	-29.22914	2007.00000	198.80139	0.72020	0.01389	39.60000	-17.29046	1.00000
2.00000	0.00000	-75.40065	-29.23259	2007.00000	198.83750	0.75630	0.03333	39.60000	-20.49445	1.00000
2.00000	0.00000	-75.40179	-29.23717	2007.00000	198.88542	0.80420	0.01250	4.70000	-24.80850	1.00000
2.00000	0.00000	-75.40257	-29.24029	2007.00000	198.91806	0.83683	0.01389	4.70000	-27.61401	1.00000
2.00000	0.00000	-75.40400	-29.24600	2007.00000	198.97917	0.89793	0.01389	4.70000	-32.09296	1.00000
2.00000	0.00000	-75.42863	-29.23547	2007.00000	199.29861	0.21740	0.01667	26.95000	-23.52646	1.00000
2.00000	0.00000	-75.40161	-29.22049	2007.00000	199.50139	0.42022	0.02500	46.75000	-8.12570	2.00000
2.00000	0.00000	-75.39184	-29.25161	2007.00000	199.73403	0.65277	0.02639	58.70000	-11.77778	2.00000
2.00000	0.00000	-75.38883	-29.24688	2007.00000	199.76389	0.68265	0.01389	58.70000	-13.99469	1.00000
2.00000	0.00000	-75.38043	-29.23598	2007.00000	199.88819	0.80698	0.05694	36.45000	-24.88147	1.00000
2.00000	0.00000	-75.38098	-29.23988	2007.00000	199.93611	0.85489	0.01111	36.45000	-28.89890	1.00000
2.00000	0.00000	-75.38900	-29.22600	2007.00000	200.20000	0.11882	0.35833	15.80000	-31.33853	1.00000
3.00000	0.00000	-74.93196	-29.87504	2007.00000	43.87569	0.79271	0.01528	28.55000	9.77681	5.00000
3.00000	0.00000	-74.92167	-29.90950	2007.00000	43.90347	0.82039	0.03750	28.55000	7.32673	5.00000
3.00000	0.00000	-74.93000	-29.81900	2007.00000	43.93125	0.84842	0.01528	28.55000	5.03394	5.00000
3.00000	0.00000	-74.93100	-29.85300	2007.00000	43.96528	0.88235	0.05000	28.55000	2.58902	5.00000
3.00000	0.00000	-74.91200	-29.83900	2007.00000	43.99931	0.91642	0.01528	28.55000	0.58298	5.00000
3.00000	0.00000	-74.90150	-29.86900	2007.00000	44.10486	0.02189	0.06528	0.00000	-1.83853	4.00000
3.00000	0.00000	-74.91076	-29.83274	2007.00000	44.16667	0.08380	0.04444	0.00000	-0.34368	5.00000
3.00000	0.00000	-74.92050	-29.79981	2007.00000	44.20000	0.11722	0.01944	25.35000	1.29876	5.00000
3.00000	0.00000	-75.00809	-29.22292	2007.00000	44.86806	0.78688	0.01944	24.60000	9.99635	5.00000
3.00000	0.00000	-75.00450	-29.21400	2007.00000	45.01181	0.93066	0.26528	24.60000	-0.34534	5.00000
3.00000	0.00000	-74.98000	-29.19300	2007.00000	45.16667	0.08558	0.04167	0.00000	-0.54452	5.00000
3.00000	0.00000	-74.98137	-29.19918	2007.00000	45.21458	0.13347	0.03194	2.35000	1.99084	5.00000
3.00000	0.00000	-75.02388	-28.91257	2007.00000	46.07083	0.99052	0.56944	55.50000	-2.32724	4.00000
3.00000	0.00000	-74.97100	-28.87600	2007.00000	47.02292	0.94271	0.52917	54.75000	-1.55155	4.00000
3.00000	0.00000	-74.89320	-28.67600	2007.00000	48.00486	0.92521	0.45972	61.05000	-1.23193	4.00000
3.00000	0.00000	-74.80600	-28.81233	2007.00000	49.60625	0.52622	0.50417	36.45000	26.40861	5.00000
3.00000	0.00000	-74.75760	-28.35275	2007.00000	50.55556	0.47680	0.66389	41.20000	25.86771	5.00000
3.00000	0.00000	-74.76450	-28.45000	2007.00000	51.58403	0.50500	0.33194	49.95000	25.82681	5.00000
3.00000	0.00000	-74.76400	-28.39900	2007.00000	52.40903	0.33014	0.04028	64.25000	16.50003	5.00000
3.00000	0.00000	-74.66775	-29.42633	2007.00000	53.61944	0.53770	0.68611	58.70000	24.92169	5.00000
3.00000	0.00000	-74.55450	-29.12100	2007.00000	54.50486	0.42397	0.62361	42.00000	22.68478	5.00000
3.00000	0.00000	-74.53933	-28.80300	2007.00000	55.37569	0.29569	0.29028	55.50000	12.38919	5.00000
3.00000	0.00000	-74.63725	-28.62000	2007.00000	56.52569	0.44619	0.47917	66.60000	22.89497	5.00000
3.00000	0.00000	-74.72120	-28.75400	2007.00000	57.37778	0.29791	0.30833	52.30000	11.86316	5.00000
3.00000	0.00000	-74.85017	-28.73740	2007.00000	58.54653	0.46670	0.54583	53.95000	22.61823	5.00000
3.00000	0.00000	-74.94800	-28.36300	2007.00000	59.74931	0.67052	0.36806	53.10000	15.19345	5.00000
3.00000	0.00000	-75.15620	-28.44850	2007.00000	61.45764	0.37862	0.63194	36.45000	16.91978	5.00000
3.00000	0.00000	-75.29600	-29.12800	2007.00000	62.86319	0.78228	0.41806	67.45000	3.94838	5.00000
3.00000	0.00000	-75.29560	-29.83075	2007.00000	63.95347	0.87061	0.54861	38.05000	-3.67657	4.00000
3.00000	0.00000	-75.27450	-28.84500	2007.00000	65.36181	0.28168	0.53194	55.50000	7.43623	5.00000
3.00000	0.00000	-75.14600	-28.66900	2007.00000	67.04236	0.96272	0.02639	42.80000	-9.52568	2.00000
3.00000	0.00000	-75.13440	-28.68136	2007.00000	67.08681	0.00714	0.02083	42.80000	-10.13130	2.00000
3.00000	0.00000	-75.10000	-28.71800	2007.00000	67.21875	0.13898	0.08194	7.85000	-5.41814	4.00000
3.00000	0.00000	-75.10428	-28.88771	2007.00000	67.28889	0.20865	0.03056	7.85000	0.08693	5.00000
3.00000	0.00000	-75.10656	-28.97784	2007.00000	67.31319	0.23270	0.01528	7.85000	2.23770	5.00000
3.00000	0.00000	-75.15877	-28.94158	2007.00000	68.17153	0.09113	0.00972	41.25000	-8.50631	2.00000
3.00000	0.00000	-75.15992	-28.97889	2007.00000	68.21597	0.13548	0.07361	41.25000	-5.98498	4.00000
3.00000	0.00000	-75.14900	-28.98100	2007.00000	68.29028	0.20977	0.04444	41.25000	-0.16429	5.00000
3.00000	0.00000	-75.16646	-28.98494	2007.00000	68.38681	0.30629	0.08750	22.20000	8.57348	5.00000
3.00000	0.00000	-75.15450	-29.01000	2007.00000	69.12361	0.04303	0.20556	41.25000	-10.52495	2.00000
3.00000	0.00000	-75.15072	-29.03732	2007.00000	69.24653	0.16587	0.01528	7.10000	-4.17170	4.00000
3.00000	0.00000	-75.14978	-29.04912	2007.00000	69.28611	0.20542	0.02222	7.10000	-0.90881	4.00000
3.00000	0.00000	-75.14900	-29.05900	2007.00000	69.32222	0.24150	0.01111	7.10000	2.32070	5.00000
3.00000	0.00000	-75.15000	-28.99300	2007.00000	70.17708	0.09655	0.29861	38.85000	-9.01392	2.00000
3.00000	0.00000	-75.19200	-28.93200	2007.00000	71.13056	0.05019	0.22778	42.00000	-11.10074	2.00000
3.00000	0.00000	-75.19590	-29.14706	2007.00000	71.26528	0.18431	0.03889	11.85000	-3.41265	4.00000
3.00000	0.00000	-75.17867	-29.39800	2007.00000	72.10764	0.02598	0.29583	60.30000	-11.94361	2.00000
3.00000	0.00000	-75.16741	-29.62152	2007.00000	72.27500	0.19272	0.01667	1.55000	-3.09058	4.00000
3.00000	0.00000	-75.15753	-29.62481	2007.00000	72.29306	0.21076	0.01667	1.55000	-1.53475	4.00000
3.00000	0.00000	-75.14613	-29.62860	2007.00000	72.31389	0.23159	0.02222	1.55000	0.32639	5.00000
3.00000	0.00000	-75.15800	-29.59000	2007.00000	73.10347	0.02128	0.45694	41.25000	-12.40319	1.00000
3.00000	0.00000	-75.15500	-29.62600	2007.00000	74.98264	0.90034	0.05139	65.00000	-10.04969	2.00000
3.00000	0.00000	-75.13900	-29.63900	2007.00000	75.09097	0.00864	0.16250	26.15000	-13.27282	1.00000
3.00000	0.00000	-75.14750	-29.67242	2007.00000	75.26250	0.18008	0.05000	6.30000	-5.25542	4.00000
3.00000	0.00000	-75.18200	-29.72800	2007.00000	75.97153	0.88895	0.02639	68.20000	-9.74230	2.00000
3.00000	0.00000	-75.18445	-29.77483	2007.00000	75.99583	0.91313	0.01111	68.20000	-11.12998	2.00000
3.00000	0.00000	-75.18481	-29.77389	2007.00000	76.01111	0.92841	0.01667	30.15000	-11.86425	2.00000
3.00000	0.00000	-75.18577	-29.77139	2007.00000	76.05139	0.96869	0.01389	30.15000	-13.20681	1.00000
3.00000	0.00000	-75.18625	-29.77015	2007.00000	76.10347	0.02078	0.08194	30.15000	-13.55912	1.00000
3.00000	0.00000	-75.18838	-29.77185	2007.00000	76.19931	0.11661	0.01528	7.10000	-10.16205	2.00000
3.00000	0.00000	-75.18888	-29.77165	2007.00000	76.21389	0.13119	0.00833	7.10000	-9.24556	2.00000
3.00000	0.00000	-75.18944	-29.77142	2007.00000	76.23611	0.15341	0.03333	7.10000	-7.68863	3.00000
3.00000	0.00000	-75.19063	-29.77095	2007.00000	76.26389	0.18119	0.01944	7.10000	-5.51304	4.00000
3.00000	0.00000	-75.24127	-30.04895	2007.00000	77.07639	0.99292	0.03056	32.50000	-13.91241	1.00000
3.00000	0.00000	-75.24955	-30.08727	2007.00000	77.13542	0.05184	0.04583	32.50000	-13.33598	1.00000
3.00000	0.00000	-75.37981	-30.55785	2007.00000	77.98611	0.90123	0.03889	57.90000	-11.13080	2.00000
3.00000	0.00000	-75.37106	-30.53468	2007.00000	78.06250	0.97768	0.10833	27.75000	-13.99697	1.00000
3.00000	0.00000	-75.36298	-30.49346	2007.00000	78.15625	0.07155	0.07361	27.75000	-12.98360	1.00000
3.00000	0.00000	-75.36262	-30.47355	2007.00000	78.27986	0.19521	0.01806	4.75000	-5.01005	4.00000
3.00000	0.00000	-75.36369	-30.48497	2007.00000	78.30556	0.22088	0.01944	4.75000	-2.78294	4.00000
3.00000	0.00000	-75.38600	-30.36333	2007.00000	79.00000	0.91566	0.45000	65.80000	-12.29638	1.00000
3.00000	0.00000	-75.40567	-30.63580	2007.00000	80.13333	0.04823	0.66667	74.55000	-14.44655	1.00000
3.00000	0.00000	-75.35100	-30.68700	2007.00000	80.71250	0.62726	0.48889	0.00000	9.82574	5.00000
3.00000	0.00000	-75.32600	-30.57100	2007.00000	81.70625	0.62133	0.37083	33.30000	9.81951	5.00000
3.00000	0.00000	-75.07767	-30.87550	2007.00000	82.95417	0.86840	0.58333	72.95000	-11.24517	2.00000
3.00000	0.00000	-74.99500	-30.99600	2007.00000	84.11875	0.03265	0.01806	24.60000	-16.72965	1.00000
3.00000	0.00000	-74.99235	-30.99837	2007.00000	84.14028	0.05417	0.01389	24.60000	-16.22662	1.00000
3.00000	0.00000	-74.98944	-31.00098	2007.00000	84.17222	0.08611	0.03333	24.60000	-14.99352	1.00000
3.00000	0.00000	-74.98626	-31.00382	2007.00000	84.20694	0.12082	0.01944	0.00000	-13.05927	1.00000
3.00000	0.00000	-74.98449	-31.00541	2007.00000	84.22639	0.14026	0.01389	0.00000	-11.74267	2.00000
3.00000	0.00000	-74.98303	-31.00671	2007.00000	84.24236	0.15623	0.01528	0.00000	-10.55455	2.00000
3.00000	0.00000	-74.98017	-31.00927	2007.00000	84.27361	0.18747	0.03333	0.00000	-8.00278	2.00000
3.00000	0.00000	-74.93900	-30.84700	2007.00000	85.09653	0.01084	0.54861	72.95000	-17.40624	1.00000
3.00000	0.00000	-74.91917	-30.79960	2007.00000	86.09583	0.01028	0.55556	73.75000	-17.81887	1.00000
3.00000	0.00000	-74.92120	-30.86750	2007.00000	87.08472	0.99898	0.51389	69.80000	-18.21201	1.00000
3.00000	0.00000	-74.94500	-30.94500	2007.00000	88.09722	0.01126	0.38056	44.40000	-18.56733	1.00000
3.00000	0.00000	-74.92320	-31.23916	2007.00000	88.83750	0.75072	0.02500	59.45000	-3.48894	4.00000
3.00000	0.00000	-74.96236	-31.13313	2007.00000	88.96736	0.88088	0.00972	26.95000	-14.57896	1.00000
3.00000	0.00000	-74.96461	-31.15517	2007.00000	89.00417	0.91762	0.06111	26.95000	-16.74145	1.00000
3.00000	0.00000	-74.96758	-31.18426	2007.00000	89.05278	0.96615	0.01667	5.55000	-18.52346	1.00000
3.00000	0.00000	-74.96881	-31.19632	2007.00000	89.07292	0.98626	0.01806	5.55000	-18.85895	1.00000
3.00000	0.00000	-74.96800	-31.19900	2007.00000	89.12222	0.03556	0.07778	5.55000	-18.63316	1.00000
3.00000	0.00000	-74.94000	-31.14800	2007.00000	90.98611	0.89959	0.02222	56.30000	-16.56482	1.00000
3.00000	0.00000	-74.95565	-31.10572	2007.00000	91.01736	0.93096	0.03750	56.30000	-18.15571	1.00000
3.00000	0.00000	-75.04700	-30.85900	2007.00000	91.12847	0.04275	0.14861	16.65000	-19.16061	1.00000
3.00000	0.00000	-75.03993	-30.86393	2007.00000	91.22014	0.13441	0.02361	0.00000	-14.68906	1.00000
3.00000	0.00000	-74.89294	-31.01485	2007.00000	91.94028	0.85413	0.02778	43.60000	-13.86152	1.00000
3.00000	0.00000	-74.88800	-31.00150	2007.00000	92.03889	0.95277	0.08611	43.60000	-19.41296	1.00000
3.00000	0.00000	-74.88150	-31.00100	2007.00000	92.15694	0.07083	0.14722	6.30000	-18.77491	1.00000
3.00000	0.00000	-74.86433	-30.86160	2007.00000	93.09931	0.01358	0.51250	40.40000	-20.55729	1.00000
3.00000	0.00000	-74.79167	-30.64320	2007.00000	95.05903	0.97391	0.49861	72.15000	-21.17623	1.00000
3.00000	0.00000	-74.80457	-30.56750	2007.00000	96.09375	0.00884	0.45417	47.55000	-21.77892	1.00000
3.00000	0.00000	-74.87440	-31.27931	2007.00000	97.81181	0.72492	0.04028	68.20000	-4.55699	4.00000
3.00000	0.00000	-74.87156	-31.27171	2007.00000	97.92153	0.83466	0.13472	26.95000	-14.61389	1.00000
3.00000	0.00000	-74.86617	-31.22102	2007.00000	98.02083	0.93411	0.02222	0.00000	-21.06726	1.00000
3.00000	0.00000	-74.87500	-31.44200	2007.00000	98.95417	0.86683	0.11944	75.35000	-17.52312	1.00000
3.00000	0.00000	-74.87564	-31.32120	2007.00000	99.02778	0.94077	0.02500	75.35000	-21.69765	1.00000
3.00000	0.00000	-74.87577	-31.29679	2007.00000	99.05000	0.96306	0.01667	75.35000	-22.38226	1.00000
3.00000	0.00000	-74.84450	-30.94400	2007.00000	99.97083	0.88488	0.11667	53.90000	-19.17706	1.00000
3.00000	0.00000	-74.73120	-30.85534	2007.00000	101.94861	0.86290	0.04444	38.05000	-18.44093	1.00000
3.00000	0.00000	-74.75042	-30.64019	2007.00000	102.92639	0.84128	0.03889	47.60000	-17.08722	1.00000
3.00000	0.00000	-74.76200	-30.63400	2007.00000	103.08889	0.00379	0.04722	47.60000	-24.42120	1.00000
3.00000	0.00000	-74.78709	-30.79709	2007.00000	104.86458	0.77904	0.02639	22.20000	-12.23617	1.00000
3.00000	0.00000	-74.78759	-30.80030	2007.00000	104.90000	0.81444	0.01944	22.20000	-15.49034	1.00000
3.00000	0.00000	-74.78800	-30.80300	2007.00000	104.92986	0.84430	0.03750	22.20000	-18.04382	1.00000
3.00000	0.00000	-74.77994	-30.83687	2007.00000	104.98403	0.89837	0.06806	22.20000	-21.91861	1.00000
3.00000	0.00000	-74.75097	-30.95868	2007.00000	105.08681	0.00081	0.06528	0.00000	-25.15361	1.00000
3.00000	0.00000	-74.75950	-31.15700	2007.00000	105.16736	0.08081	0.09306	0.00000	-23.10908	1.00000
3.00000	0.00000	-74.76067	-30.98316	2007.00000	106.04167	0.95560	0.01944	6.30000	-24.86213	1.00000
3.00000	0.00000	-74.76743	-31.07272	2007.00000	106.12986	0.04355	0.03472	6.30000	-24.88657	1.00000
3.00000	0.00000	-74.90500	-30.56500	2007.00000	109.14167	0.05676	0.01389	6.30000	-25.36541	1.00000
3.00000	0.00000	-74.90667	-30.55549	2007.00000	109.15833	0.07346	0.01667	6.30000	-24.68737	1.00000
3.00000	0.00000	-74.83675	-30.34800	2007.00000	110.05069	0.96639	0.38750	41.20000	-26.45899	1.00000
3.00000	0.00000	-74.76700	-30.16600	2007.00000	110.83750	0.75371	0.03056	78.55000	-11.94102	2.00000
3.00000	0.00000	-74.76422	-30.16961	2007.00000	110.87778	0.79397	0.02778	38.05000	-15.73690	1.00000
3.00000	0.00000	-74.76259	-30.17174	2007.00000	110.90625	0.82244	0.02083	38.05000	-18.31021	1.00000
3.00000	0.00000	-74.75700	-30.17900	2007.00000	110.98403	0.90020	0.12083	38.05000	-24.15767	1.00000
3.00000	0.00000	-74.70667	-31.48550	2007.00000	112.08611	0.99865	0.50278	38.05000	-27.62031	1.00000
3.00000	0.00000	-74.72820	-29.92550	2007.00000	113.09167	0.00854	0.45833	44.40000	-27.90102	1.00000
3.00000	0.00000	-74.74029	-30.09583	2007.00000	114.05972	0.97612	0.38889	44.40000	-28.07774	1.00000
3.00000	0.00000	-74.76500	-30.15750	2007.00000	115.03750	0.95373	0.45278	69.80000	-27.88759	1.00000
3.00000	0.00000	-74.74617	-30.16660	2007.00000	116.02639	0.94259	0.35278	25.35000	-27.86786	1.00000
3.00000	0.00000	-74.72951	-30.15598	2007.00000	116.88194	0.79818	0.01667	51.55000	-18.10514	1.00000
3.00000	0.00000	-74.73101	-30.15297	2007.00000	116.91389	0.83013	0.02222	51.55000	-20.96572	1.00000
3.00000	0.00000	-74.72250	-30.11300	2007.00000	117.04931	0.96566	0.06250	25.35000	-28.87697	1.00000
3.00000	0.00000	-74.71863	-30.13477	2007.00000	117.09444	0.01074	0.01944	25.35000	-29.18855	1.00000
3.00000	0.00000	-74.72230	-30.12023	2007.00000	117.12917	0.04550	0.04722	25.35000	-28.51152	1.00000
3.00000	0.00000	-74.72869	-30.09489	2007.00000	117.16111	0.07751	0.01389	25.35000	-27.22425	1.00000
3.00000	0.00000	-74.73162	-30.08326	2007.00000	117.18056	0.09699	0.02222	16.60000	-26.16246	1.00000
3.00000	0.00000	-74.70538	-30.18383	2007.00000	117.96667	0.88282	0.02222	34.10000	-25.39236	1.00000
3.00000	0.00000	-74.68911	-30.12352	2007.00000	118.19167	0.10799	0.07778	21.40000	-25.81357	1.00000
3.00000	0.00000	-74.64548	-30.05198	2007.00000	118.85764	0.77416	0.02083	23.00000	-16.48526	1.00000
3.00000	0.00000	-74.64400	-30.04400	2007.00000	118.88819	0.80474	0.02917	23.00000	-19.35606	1.00000
3.00000	0.00000	-74.65300	-30.16200	2007.00000	118.91736	0.83358	0.02639	23.00000	-21.92133	1.00000
3.00000	0.00000	-74.64182	-30.11841	2007.00000	118.95764	0.87398	0.02917	23.00000	-25.12988	1.00000
3.00000	0.00000	-74.59250	-30.10500	2007.00000	119.16181	0.07818	0.01806	15.85000	-27.91591	1.00000
3.00000	0.00000	-74.49300	-36.04300	2007.00000	123.15417	0.05405	0.05833	58.65000	-30.24401	1.00000
3.00000	0.00000	-74.48534	-36.04300	2007.00000	123.20139	0.10127	0.02500	19.80000	-27.85874	1.00000
3.00000	0.00000	-74.48201	-36.04300	2007.00000	123.23333	0.13321	0.01944	19.80000	-25.60945	1.00000
3.00000	0.00000	-74.48000	-36.02550	2007.00000	123.28819	0.18812	0.08750	19.80000	-20.91386	1.00000
3.00000	0.00000	-74.60604	-36.89195	2007.00000	124.90486	0.80238	0.04028	26.10000	-20.91695	1.00000
3.00000	0.00000	-74.60915	-36.96431	2007.00000	124.97986	0.87718	0.03750	26.10000	-27.16328	1.00000
3.00000	0.00000	-74.60974	-36.99727	2007.00000	125.01944	0.91667	0.02778	0.75000	-29.59731	1.00000
3.00000	0.00000	-74.61014	-37.01999	2007.00000	125.05486	0.95203	0.02361	0.75000	-31.05342	1.00000
3.00000	0.00000	-74.60768	-37.05573	2007.00000	125.14097	0.03804	0.01528	0.75000	-31.21644	1.00000
3.00000	0.00000	-74.60100	-37.03100	2007.00000	125.16042	0.05755	0.01806	0.75000	-30.57944	1.00000
3.00000	0.00000	-74.60359	-37.02518	2007.00000	125.17917	0.07632	0.01389	7.90000	-29.74081	1.00000
3.00000	0.00000	-74.61475	-37.00006	2007.00000	125.25347	0.15069	0.02639	7.90000	-24.68952	1.00000
3.00000	0.00000	-74.63240	-36.94625	2007.00000	125.91042	0.80779	0.21806	70.60000	-21.68486	1.00000
3.00000	0.00000	-74.61443	-37.51200	2007.00000	128.14097	0.03677	0.39583	61.05000	-32.06647	1.00000
3.00000	0.00000	-74.62600	-37.00150	2007.00000	130.10764	0.00486	0.60694	76.15000	-33.08153	1.00000
3.00000	0.00000	-74.60282	-37.00347	2007.00000	130.81875	0.71596	0.02361	70.60000	-14.31342	1.00000
3.00000	0.00000	-74.57106	-37.05905	2007.00000	131.05278	0.94984	0.07778	0.00000	-32.63947	1.00000
3.00000	0.00000	-74.58129	-37.01570	2007.00000	131.14375	0.04093	0.04583	0.00000	-32.76375	1.00000
3.00000	0.00000	-74.60000	-37.01000	2007.00000	131.20694	0.10414	0.01667	9.50000	-29.71749	1.00000
3.00000	0.00000	-74.61600	-37.05600	2007.00000	132.07083	0.96790	0.38333	39.65000	-33.31937	1.00000
3.00000	0.00000	-74.61860	-36.70177	2007.00000	132.90833	0.80638	0.03611	34.85000	-23.35107	1.00000
3.00000	0.00000	-74.61172	-36.69996	2007.00000	132.96250	0.86056	0.01667	34.85000	-28.01069	1.00000
3.00000	0.00000	-74.60934	-36.70161	2007.00000	133.00139	0.89944	0.04444	34.85000	-30.73050	1.00000
3.00000	0.00000	-74.61500	-36.66100	2007.00000	133.10556	0.00372	0.01944	7.10000	-33.85350	1.00000
3.00000	0.00000	-74.66600	-36.70800	2007.00000	134.00625	0.90428	0.01528	69.00000	-31.21393	1.00000
3.00000	0.00000	-74.57000	-37.14100	2007.00000	136.91458	0.81141	0.17639	77.75000	-24.72937	1.00000
3.00000	0.00000	-74.56900	-37.25100	2007.00000	137.11736	0.01389	0.05694	0.00000	-34.75619	1.00000
3.00000	0.00000	-74.55961	-37.31424	2007.00000	137.17014	0.06649	0.04583	0.00000	-33.25425	1.00000
3.00000	0.00000	-74.55400	-37.35200	2007.00000	137.20972	0.10597	0.03056	0.75000	-31.03673	1.00000
3.00000	0.00000	-74.61830	-37.50867	2007.00000	138.06736	0.96317	0.53472	76.15000	-34.61429	1.00000
3.00000	0.00000	-74.59000	-37.32300	2007.00000	141.89028	0.78660	0.03056	67.45000	-23.39763	1.00000
3.00000	0.00000	-75.28533	-42.53550	2007.00000	146.94306	0.82490	0.21111	42.85000	-27.52742	1.00000
3.00000	0.00000	-74.87867	-43.98200	2007.00000	151.05208	0.92991	0.53194	70.60000	-35.52975	1.00000
3.00000	0.00000	-74.92600	-43.33000	2007.00000	153.85625	0.73589	0.08750	59.45000	-20.36280	1.00000
3.00000	0.00000	-74.87450	-43.15300	2007.00000	154.90139	0.78152	0.33056	57.10000	-24.72946	1.00000
3.00000	0.00000	-74.83225	-43.01309	2007.00000	156.85347	0.73399	0.02083	35.70000	-20.45941	1.00000
3.00000	0.00000	-74.68800	-42.69300	2007.00000	157.94236	0.82377	0.01528	76.15000	-28.92688	1.00000
3.00000	0.00000	-74.69681	-42.48445	2007.00000	158.97153	0.85352	0.43472	64.25000	-31.54911	1.00000
3.00000	0.00000	-74.63652	-41.91853	2007.00000	160.78958	0.67314	0.01806	40.40000	-15.35207	1.00000
3.00000	0.00000	-74.63144	-41.90438	2007.00000	160.81736	0.70096	0.02361	40.40000	-17.70379	1.00000
3.00000	0.00000	-74.68200	-41.15500	2007.00000	162.21736	0.10304	0.05417	34.05000	-34.89123	1.00000
3.00000	0.00000	-74.72300	-40.96300	2007.00000	162.42014	0.30635	0.30139	34.05000	-17.11454	1.00000
3.00000	0.00000	-74.95350	-42.10863	2007.00000	164.83750	0.72053	0.54167	48.35000	-19.74091	1.00000
3.00000	0.00000	-74.63938	-43.93614	2007.00000	167.57639	0.45434	1.33333	54.70000	-8.59697	2.00000
3.00000	0.00000	-74.64775	-44.36233	2007.00000	170.07083	0.94760	0.66667	27.75000	-37.80313	1.00000
3.00000	0.00000	-74.50200	-46.20200	2007.00000	172.23958	0.11124	0.38472	44.40000	-34.88559	1.00000
3.00000	0.00000	-74.53016	-45.41729	2007.00000	173.02153	0.89537	0.03194	55.55000	-35.16662	1.00000
3.00000	0.00000	-74.52900	-45.42500	2007.00000	173.04444	0.91826	0.01111	55.55000	-36.55587	1.00000
3.00000	0.00000	-74.52610	-45.40874	2007.00000	173.07361	0.94748	0.03333	55.55000	-37.90022	1.00000
3.00000	0.00000	-74.50714	-45.30242	2007.00000	173.25278	0.12694	0.01389	34.10000	-33.75504	1.00000
3.00000	0.00000	-74.52646	-45.42809	2007.00000	173.45556	0.32937	0.00833	38.05000	-15.52871	1.00000
3.00000	0.00000	-74.52400	-45.42400	2007.00000	175.34167	0.21549	0.04444	42.00000	-25.94883	1.00000
3.00000	0.00000	-74.52700	-45.41200	2007.00000	175.37431	0.24816	0.01528	14.20000	-22.81545	1.00000
3.00000	0.00000	-74.52359	-45.40806	2007.00000	175.40000	0.27387	0.03333	14.20000	-20.38426	1.00000
3.00000	0.00000	-74.52100	-45.40505	2007.00000	175.44028	0.31415	0.04444	14.20000	-16.77756	1.00000
3.00000	0.00000	-74.51436	-45.39736	2007.00000	175.48889	0.36279	0.03056	14.20000	-12.99553	1.00000
3.00000	0.00000	-74.41100	-45.43700	2007.00000	176.44653	0.32031	0.04861	57.85000	-16.18907	1.00000
3.00000	0.00000	-74.40191	-45.41350	2007.00000	176.48125	0.35510	0.01806	57.85000	-13.44798	1.00000
3.00000	0.00000	-74.36971	-45.33033	2007.00000	176.68542	0.55950	0.00972	27.70000	-8.66341	2.00000
3.00000	0.00000	-74.36511	-45.31845	2007.00000	176.71458	0.58870	0.01528	27.70000	-9.81475	2.00000
3.00000	0.00000	-74.39326	-44.91219	2007.00000	178.12500	0.00024	0.03056	30.15000	-38.90931	1.00000
3.00000	0.00000	-74.40324	-44.90730	2007.00000	178.19375	0.06901	0.03750	15.05000	-37.32099	1.00000
3.00000	0.00000	-74.40817	-44.90488	2007.00000	178.22778	0.10304	0.01389	15.05000	-35.42406	1.00000
3.00000	0.00000	-74.44983	-44.69090	2007.00000	178.30208	0.17794	0.02917	15.05000	-29.42794	1.00000
3.00000	0.00000	-74.46682	-44.59566	2007.00000	178.33819	0.21432	0.04028	15.05000	-26.01071	1.00000
3.00000	0.00000	-74.49971	-44.41131	2007.00000	178.37153	0.24816	0.02361	15.05000	-22.75573	1.00000
3.00000	0.00000	-74.52053	-44.29456	2007.00000	178.39167	0.26863	0.01389	15.05000	-20.81511	1.00000
3.00000	0.00000	-74.47700	-46.05700	2007.00000	180.19375	0.06581	0.10417	69.00000	-37.31084	1.00000
3.00000	0.00000	-74.48270	-46.12071	2007.00000	180.26111	0.13300	0.01667	31.70000	-33.15536	1.00000
3.00000	0.00000	-74.48345	-46.12911	2007.00000	180.27639	0.14825	0.01111	31.70000	-31.93036	1.00000
3.00000	0.00000	-74.48420	-46.13752	2007.00000	180.29167	0.16351	0.01667	31.70000	-30.63024	1.00000
3.00000	0.00000	-74.55365	-47.17056	2007.00000	181.57708	0.44605	0.02083	46.80000	-8.54569	2.00000
3.00000	0.00000	-74.56013	-47.18748	2007.00000	181.62083	0.48976	0.05278	46.80000	-7.71614	3.00000
3.00000	0.00000	-74.57976	-47.23874	2007.00000	181.67500	0.54378	0.01667	32.50000	-8.16444	2.00000
3.00000	0.00000	-74.57092	-48.02011	2007.00000	182.64514	0.51175	0.07361	62.65000	-7.63481	3.00000
3.00000	0.00000	-74.55079	-47.94120	2007.00000	182.71875	0.58558	0.02639	26.15000	-9.47720	2.00000
3.00000	0.00000	-74.83900	-49.67600	2007.00000	184.71319	0.57521	0.44861	80.10000	-9.13410	2.00000
3.00000	0.00000	-75.09100	-50.72400	2007.00000	186.61458	0.47368	0.01250	62.65000	-8.01833	2.00000
3.00000	0.00000	-75.13050	-50.41833	2007.00000	187.35556	0.21550	0.55556	40.40000	-25.28451	1.00000
3.00000	0.00000	-75.17170	-50.34629	2007.00000	188.00347	0.86362	0.00694	35.65000	-31.46235	1.00000
3.00000	0.00000	-75.09538	-50.23682	2007.00000	188.79861	0.65906	0.01667	26.90000	-13.68872	1.00000
3.00000	0.00000	-75.08675	-50.20900	2007.00000	190.14375	0.00428	0.40694	43.60000	-37.21522	1.00000
3.00000	0.00000	-74.99174	-49.76326	2007.00000	191.56181	0.42357	0.06250	34.05000	-8.82713	2.00000
3.00000	0.00000	-74.99100	-49.72100	2007.00000	191.61181	0.47369	0.03194	34.05000	-7.34850	3.00000
3.00000	0.00000	-75.01277	-49.88157	2007.00000	191.70972	0.57116	0.01944	34.05000	-8.34767	2.00000
3.00000	0.00000	-74.99344	-54.06246	2007.00000	194.19792	0.04774	0.14306	57.90000	-36.10811	1.00000
3.00000	0.00000	-75.38850	-53.08400	2007.00000	196.32708	0.17963	0.74583	53.90000	-27.32685	1.00000
3.00000	0.00000	-75.81991	-46.54229	2007.00000	202.09792	0.96863	0.11528	34.85000	-34.17637	1.00000
3.00000	0.00000	-75.81087	-46.61213	2007.00000	202.17014	0.04066	0.02639	34.85000	-34.14975	1.00000
3.00000	0.00000	-75.80818	-46.63295	2007.00000	202.19167	0.06213	0.01389	3.10000	-33.52337	1.00000
3.00000	0.00000	-75.80212	-46.66534	2007.00000	202.24861	0.11899	0.01667	3.10000	-30.66358	1.00000
3.00000	0.00000	-75.80055	-46.65162	2007.00000	202.27639	0.14680	0.01389	3.10000	-28.74374	1.00000
3.00000	0.00000	-75.75700	-46.40000	2007.00000	203.00694	0.87806	0.19444	28.50000	-29.79911	1.00000
3.00000	0.00000	-75.75755	-46.34849	2007.00000	203.11389	0.98514	0.01389	8.65000	-34.31828	1.00000
3.00000	0.00000	-75.75780	-46.34959	2007.00000	203.13750	0.00875	0.01111	8.65000	-34.42150	1.00000
3.00000	0.00000	-75.75846	-46.35259	2007.00000	203.20208	0.07333	0.03194	22.15000	-32.93823	1.00000
3.00000	0.00000	-75.75950	-46.35400	2007.00000	203.26111	0.13235	0.05278	22.15000	-29.60992	1.00000
3.00000	0.00000	-75.74840	-46.24475	2007.00000	204.12708	0.99863	0.63194	76.95000	-34.22564	1.00000
3.00000	0.00000	-75.52325	-46.16167	2007.00000	207.97292	0.84469	0.35139	74.55000	-26.40442	1.00000
3.00000	0.00000	-76.01068	-45.78262	2007.00000	211.15000	0.02283	0.11667	61.85000	-32.28170	1.00000
3.00000	0.00000	-76.00589	-45.64118	2007.00000	211.28264	0.15586	0.05694	19.80000	-26.01891	1.00000
3.00000	0.00000	-75.92400	-45.74300	2007.00000	212.11458	0.98752	0.62361	76.15000	-32.15219	1.00000
3.00000	0.00000	-75.91568	-45.64935	2007.00000	213.12708	0.00028	0.61250	80.10000	-31.98688	1.00000
3.00000	0.00000	-75.80575	-44.76200	2007.00000	214.23056	0.10622	0.50833	74.55000	-28.73143	1.00000
3.00000	0.00000	-75.67743	-44.52228	2007.00000	214.89861	0.77494	0.01389	49.15000	-18.75358	1.00000
3.00000	0.00000	-75.24315	-42.83906	2007.00000	216.07569	0.95670	0.01528	45.15000	-31.17952	1.00000
3.00000	0.00000	-75.23733	-42.81127	2007.00000	216.11181	0.99289	0.04583	45.15000	-31.85161	1.00000
3.00000	0.00000	-75.05867	-41.72380	2007.00000	217.07431	0.95841	0.52083	76.15000	-31.13827	1.00000
3.00000	0.00000	-74.90600	-41.23900	2007.00000	218.03056	0.91600	0.23611	56.30000	-29.23952	1.00000
3.00000	0.00000	-74.88119	-41.96228	2007.00000	218.89722	0.78066	0.00833	53.15000	-18.30968	1.00000
3.00000	0.00000	-74.87742	-41.95431	2007.00000	218.94722	0.83068	0.04444	53.15000	-22.84003	1.00000
3.00000	0.00000	-74.87136	-41.94146	2007.00000	219.02778	0.91127	0.10556	53.15000	-28.73664	1.00000
3.00000	0.00000	-74.86398	-41.92585	2007.00000	219.12569	0.00923	0.07639	11.90000	-31.42645	1.00000
3.00000	0.00000	-74.85410	-41.90492	2007.00000	219.25694	0.14054	0.04444	6.30000	-25.72189	1.00000
3.00000	0.00000	-74.85180	-41.90005	2007.00000	219.29514	0.17875	0.02639	6.30000	-22.57923	1.00000
3.00000	0.00000	-74.66675	-41.62933	2007.00000	221.12778	0.01214	0.37778	61.85000	-31.03681	1.00000
3.00000	0.00000	-74.62600	-41.52600	2007.00000	221.91667	0.80132	0.11944	44.40000	-19.47260	1.00000
3.00000	0.00000	-74.63450	-41.60900	2007.00000	221.99653	0.88095	0.03750	44.40000	-26.14798	1.00000
3.00000	0.00000	-74.64132	-41.61622	2007.00000	222.05972	0.94412	0.08333	4.75000	-29.65361	1.00000
3.00000	0.00000	-74.65790	-41.64551	2007.00000	222.13889	0.02321	0.07222	4.75000	-30.64401	1.00000
3.00000	0.00000	-74.67316	-41.67246	2007.00000	222.19306	0.07730	0.03333	8.70000	-28.96211	1.00000
3.00000	0.00000	-74.65300	-41.78400	2007.00000	222.23194	0.11588	0.01667	8.70000	-26.75826	1.00000
3.00000	0.00000	-74.43800	-41.27100	2007.00000	224.06042	0.94578	0.45972	81.70000	-29.31940	1.00000
3.00000	0.00000	-74.46448	-41.73611	2007.00000	225.00000	0.88407	0.05000	43.60000	-25.62698	1.00000
3.00000	0.00000	-74.49918	-41.96948	2007.00000	226.06042	0.94383	0.01806	53.95000	-28.59081	1.00000
3.00000	0.00000	-74.85769	-41.53604	2007.00000	228.02500	0.90962	0.03611	33.30000	-26.05389	1.00000
3.00000	0.00000	-74.86947	-41.50573	2007.00000	228.10347	0.98818	0.02083	33.30000	-28.67037	1.00000
3.00000	0.00000	-74.86811	-41.49984	2007.00000	228.13750	0.02222	0.01389	33.30000	-28.60443	1.00000
3.00000	0.00000	-74.86753	-41.49731	2007.00000	228.15208	0.03681	0.01250	33.30000	-28.34574	1.00000
3.00000	0.00000	-74.77681	-41.38880	2007.00000	230.05625	0.94128	0.07639	37.25000	-27.00181	1.00000
3.00000	0.00000	-74.78000	-41.39900	2007.00000	230.11597	0.00098	0.04028	37.25000	-28.18228	1.00000
3.00000	0.00000	-74.77200	-41.37200	2007.00000	230.19375	0.07883	0.10417	37.25000	-26.29728	1.00000
3.00000	0.00000	-74.78023	-41.41915	2007.00000	230.26389	0.14884	0.03333	10.25000	-21.75148	1.00000
3.00000	0.00000	-74.78324	-41.42442	2007.00000	230.28958	0.17452	0.01528	10.25000	-19.61467	1.00000
3.00000	0.00000	-74.91764	-40.50919	2007.00000	231.12014	0.00761	0.01528	56.30000	-27.70845	1.00000
3.00000	0.00000	-74.92050	-40.49200	2007.00000	231.17431	0.06183	0.09028	56.30000	-26.56318	1.00000
3.00000	0.00000	-74.92280	-40.47980	2007.00000	231.22778	0.11533	0.01389	15.05000	-23.76544	1.00000
3.00000	0.00000	-74.92651	-40.47157	2007.00000	231.26181	0.14938	0.01528	15.05000	-21.29800	1.00000
3.00000	0.00000	-74.93120	-40.46115	2007.00000	231.30486	0.19247	0.06806	15.05000	-17.64949	1.00000
3.00000	0.00000	-74.90900	-40.48000	2007.00000	232.92917	0.81672	0.01667	66.60000	-17.59165	1.00000
3.00000	0.00000	-74.91350	-40.44860	2007.00000	234.12083	0.00848	0.59444	76.95000	-26.70950	1.00000
3.00000	0.00000	-74.90550	-40.51533	2007.00000	235.15556	0.04301	0.45556	61.85000	-25.83064	1.00000
3.00000	0.00000	-74.99740	-41.43753	2007.00000	236.13403	0.01892	0.02361	65.85000	-25.85651	1.00000
3.00000	0.00000	-75.00518	-41.47386	2007.00000	236.15833	0.04313	0.02222	65.85000	-25.38522	1.00000
3.00000	0.00000	-75.12525	-42.03067	2007.00000	237.11111	0.99436	0.55833	42.05000	-25.47638	1.00000
3.00000	0.00000	-75.11800	-43.67100	2007.00000	240.08889	0.96758	0.26111	69.80000	-24.11567	1.00000
3.00000	0.00000	-75.16967	-44.21600	2007.00000	241.11111	0.98829	0.38611	39.65000	-23.99565	1.00000
3.00000	0.00000	-75.12700	-44.83300	2007.00000	242.16667	0.04213	0.41389	69.00000	-23.15689	1.00000
3.00000	0.00000	-74.93650	-44.88700	2007.00000	244.17917	0.05448	0.38333	68.20000	-22.23070	1.00000
3.00000	0.00000	-74.09611	-43.97043	2007.00000	250.01597	0.89383	0.02083	31.70000	-18.39559	1.00000
3.00000	0.00000	-74.07700	-43.94800	2007.00000	250.12153	0.99945	0.18472	31.70000	-21.83248	1.00000
3.00000	0.00000	-74.17056	-43.99876	2007.00000	250.23750	0.11528	0.03889	8.65000	-17.43279	1.00000
3.00000	0.00000	-74.21377	-44.02220	2007.00000	250.28889	0.16660	0.02500	8.65000	-13.34792	1.00000
3.00000	0.00000	-74.74347	-44.33166	2007.00000	250.93056	0.80741	0.01944	53.90000	-10.92912	2.00000
3.00000	0.00000	-74.75504	-44.36807	2007.00000	250.98403	0.86078	0.08194	53.90000	-15.31437	1.00000
3.00000	0.00000	-74.76767	-44.41133	2007.00000	251.07361	0.95025	0.09444	19.00000	-20.06826	1.00000
3.00000	0.00000	-74.76576	-44.41038	2007.00000	251.14722	0.02386	0.04167	19.00000	-20.54866	1.00000
3.00000	0.00000	-74.76150	-44.45700	2007.00000	251.23958	0.11609	0.10972	0.00000	-16.57023	1.00000
3.00000	0.00000	-74.77793	-44.36300	2007.00000	251.30833	0.18510	0.01944	0.00000	-11.09978	2.00000
3.00000	0.00000	-74.78201	-44.36300	2007.00000	251.33194	0.20871	0.02500	0.00000	-8.95082	2.00000
3.00000	0.00000	-74.78634	-44.36300	2007.00000	251.35694	0.23371	0.01111	26.15000	-6.60311	3.00000
3.00000	0.00000	-75.28757	-45.80415	2007.00000	253.15556	0.02832	0.38333	70.60000	-19.19168	1.00000
3.00000	0.00000	-75.16446	-46.04088	2007.00000	253.92917	0.80128	0.01389	46.75000	-9.21653	2.00000
3.00000	0.00000	-75.16204	-46.04491	2007.00000	253.99653	0.86863	0.10417	46.75000	-14.54731	1.00000
3.00000	0.00000	-75.14834	-46.06766	2007.00000	254.08611	0.95815	0.05833	7.90000	-18.79601	1.00000
3.00000	0.00000	-75.14328	-46.07607	2007.00000	254.13542	0.00743	0.02361	7.90000	-19.21834	1.00000
3.00000	0.00000	-75.13437	-46.09089	2007.00000	254.22222	0.09419	0.03056	0.00000	-16.45915	1.00000
3.00000	0.00000	-75.13087	-46.09669	2007.00000	254.25625	0.12820	0.01528	0.00000	-14.32064	1.00000
3.00000	0.00000	-75.03040	-45.93175	2007.00000	255.14306	0.01547	0.49444	49.15000	-18.87411	1.00000
3.00000	0.00000	-74.99208	-46.17275	2007.00000	256.06250	0.93424	0.01667	50.70000	-17.47503	1.00000
3.00000	0.00000	-74.98713	-46.18762	2007.00000	256.10347	0.97517	0.05972	50.70000	-18.50941	1.00000
3.00000	0.00000	-74.92433	-46.39150	2007.00000	257.16250	0.03363	0.42222	66.60000	-17.88824	1.00000
3.00000	0.00000	-75.20935	-47.12111	2007.00000	259.07639	0.94550	0.02500	60.25000	-16.52277	1.00000
3.00000	0.00000	-75.18091	-47.10199	2007.00000	259.18611	0.05527	0.02222	36.45000	-16.22929	1.00000
3.00000	0.00000	-75.16257	-47.02614	2007.00000	259.21875	0.08812	0.02639	36.45000	-14.79945	1.00000
3.00000	0.00000	-75.09380	-47.03300	2007.00000	260.14514	0.01449	0.42917	58.65000	-16.88559	1.00000
3.00000	0.00000	-75.20100	-46.91425	2007.00000	261.18958	0.05927	0.41806	72.95000	-15.27831	1.00000
3.00000	0.00000	-75.11933	-47.16700	2007.00000	262.19792	0.06690	0.37917	40.40000	-14.65362	1.00000
3.00000	0.00000	-74.93650	-46.72300	2007.00000	264.13125	0.00146	0.42083	37.30000	-15.58880	1.00000
3.00000	0.00000	-74.91800	-45.97900	2007.00000	266.11042	0.98270	0.39861	56.30000	-14.80890	1.00000
3.00000	0.00000	-75.19800	-47.31700	2007.00000	268.11736	0.98593	0.43750	65.80000	-13.76987	1.00000
3.00000	0.00000	-75.06700	-48.54700	2007.00000	269.11458	0.97973	0.38194	57.90000	-13.47329	1.00000
4.00000	1.00000	-74.71132	-30.66241	2007.00000	43.02431	0.93913	0.01528	22.20000	-0.29162	5.00000
4.00000	1.00000	-74.73900	-31.06700	2007.00000	43.68681	0.60051	0.39583	43.60000	25.99788	5.00000
4.00000	1.00000	-74.72300	-30.93100	2007.00000	44.09931	0.01339	0.13472	26.95000	-2.05428	4.00000
4.00000	1.00000	-74.72400	-30.99600	2007.00000	44.29653	0.21043	0.08194	3.15000	8.13327	5.00000
4.00000	1.00000	-74.74450	-31.11320	2007.00000	44.93819	0.85177	0.52639	39.60000	4.33422	5.00000
4.00000	1.00000	-74.73250	-30.99133	2007.00000	45.96736	0.88127	0.52361	40.45000	1.84488	5.00000
4.00000	1.00000	-74.73300	-30.81800	2007.00000	46.84306	0.75745	0.36389	50.75000	12.03480	5.00000
4.00000	1.00000	-74.68650	-30.75300	2007.00000	47.23472	0.14930	0.01667	13.45000	2.17963	5.00000
4.00000	1.00000	-74.68100	-30.61700	2007.00000	47.81319	0.72815	0.44306	33.25000	14.48268	5.00000
4.00000	1.00000	-74.66016	-30.63565	2007.00000	48.17778	0.09268	0.03056	3.95000	-1.54335	4.00000
4.00000	1.00000	-74.64800	-30.60000	2007.00000	48.68542	0.60042	0.32361	15.80000	24.36352	5.00000
4.00000	1.00000	-74.63700	-30.54100	2007.00000	49.10556	0.02072	0.04444	23.80000	-3.84087	4.00000
4.00000	1.00000	-74.63466	-30.57684	2007.00000	49.16389	0.07895	0.01944	23.80000	-2.50099	4.00000
4.00000	1.00000	-74.59737	-30.56972	2007.00000	49.66250	0.57758	0.01944	44.40000	25.18804	5.00000
4.00000	1.00000	-74.58867	-30.55850	2007.00000	49.76389	0.67900	0.17222	16.65000	18.31014	5.00000
4.00000	1.00000	-74.57325	-30.48133	2007.00000	50.09236	0.00769	0.19028	11.10000	-4.29267	4.00000
4.00000	1.00000	-74.57850	-30.36967	2007.00000	50.74931	0.66495	0.33750	45.20000	19.15579	5.00000
4.00000	1.00000	-74.56700	-30.74500	2007.00000	51.92500	0.83960	0.44722	41.25000	2.78530	5.00000
4.00000	1.00000	-74.56500	-30.19300	2007.00000	52.92153	0.83766	0.47639	37.25000	2.58534	5.00000
4.00000	1.00000	-74.44100	-30.23400	2007.00000	54.60764	0.52366	0.08472	0.00000	24.97974	5.00000
4.00000	1.00000	-74.41174	-30.13781	2007.00000	54.85208	0.76837	0.10694	0.00000	8.14226	5.00000
4.00000	1.00000	-74.39600	-30.09100	2007.00000	54.91736	0.83378	0.02083	0.00000	2.10122	5.00000
4.00000	1.00000	-74.41087	-30.11981	2007.00000	55.12083	0.03717	0.03333	0.00000	-6.04643	3.00000
4.00000	1.00000	-74.41538	-30.13404	2007.00000	55.23403	0.15032	0.03472	0.00000	-0.69708	5.00000
4.00000	1.00000	-74.41856	-30.13971	2007.00000	55.26806	0.18433	0.01667	0.00000	2.01185	5.00000
4.00000	1.00000	-74.42225	-30.14630	2007.00000	55.30764	0.22390	0.05417	0.00000	5.55299	5.00000
4.00000	1.00000	-74.42600	-30.15300	2007.00000	55.36181	0.27805	0.05139	2.35000	10.72388	5.00000
4.00000	1.00000	-74.46900	-30.17900	2007.00000	55.56458	0.48075	0.09583	2.35000	24.40982	5.00000
4.00000	1.00000	-74.49500	-30.08200	2007.00000	55.80556	0.72199	0.27500	0.00000	12.24475	5.00000
4.00000	1.00000	-74.50800	-30.05850	2007.00000	56.56736	0.48387	0.47917	0.75000	24.05396	5.00000
4.00000	1.00000	-74.79400	-29.71700	2007.00000	57.85625	0.77370	0.15694	15.05000	6.56681	5.00000
4.00000	1.00000	-74.85900	-29.64500	2007.00000	58.77153	0.68918	0.41528	49.95000	14.02597	5.00000
4.00000	1.00000	-74.94400	-29.53050	2007.00000	59.70972	0.62769	0.40833	34.85000	18.40920	5.00000
4.00000	1.00000	-74.96100	-29.46000	2007.00000	60.78611	0.70428	0.28333	65.80000	11.89350	5.00000
4.00000	1.00000	-75.09100	-29.92800	2007.00000	61.74722	0.66409	0.23056	26.95000	14.87294	5.00000
14.00000	1.00000	-74.59922	-33.21513	2009.00000	38.96250	0.87024	0.56389	36.50000	4.63798	5.00000
14.00000	1.00000	-74.42033	-33.27900	2009.00000	40.00694	0.91450	0.43889	64.25000	1.41242	5.00000
14.00000	1.00000	-74.56980	-33.20350	2009.00000	43.97639	0.88416	0.56111	44.35000	2.03902	5.00000
14.00000	1.00000	-74.59633	-33.98600	2009.00000	49.21042	0.11601	0.38472	45.20000	-0.89438	4.00000
14.00000	1.00000	-74.64400	-34.39460	2009.00000	50.24861	0.15307	0.35833	57.10000	1.23414	5.00000
14.00000	1.00000	-74.61283	-34.62120	2009.00000	50.92569	0.82952	0.50417	42.00000	3.82844	5.00000
14.00000	1.00000	-74.59900	-34.57800	2009.00000	51.23194	0.13589	0.07500	18.25000	-0.34829	5.00000
14.00000	1.00000	-74.57100	-34.68300	2009.00000	51.93958	0.84324	0.63472	68.20000	2.30136	5.00000
14.00000	1.00000	-74.57700	-34.77700	2009.00000	53.03958	0.94298	0.37361	40.40000	-4.25632	4.00000
14.00000	1.00000	-74.52140	-34.74100	2009.00000	54.70000	0.60350	0.51111	66.60000	21.93209	5.00000
14.00000	1.00000	-74.61022	-35.10213	2009.00000	56.23750	0.13999	0.54722	69.80000	-1.83509	4.00000
14.00000	1.00000	-74.60950	-35.02733	2009.00000	57.26042	0.16312	0.34306	52.30000	-0.49371	5.00000
14.00000	1.00000	-74.59150	-34.90433	2009.00000	64.01597	0.91902	0.39861	65.85000	-7.35933	3.00000
14.00000	1.00000	-74.52000	-34.96100	2009.00000	64.87222	0.77511	0.56111	58.70000	3.51696	5.00000
14.00000	1.00000	-74.43920	-34.80850	2009.00000	67.97083	0.87414	0.60278	33.30000	-6.27091	3.00000
14.00000	1.00000	-74.47450	-34.53620	2009.00000	69.89514	0.79920	0.42361	44.40000	-0.73951	5.00000
14.00000	1.00000	-74.55080	-34.51078	2009.00000	70.99861	0.90275	0.62778	39.65000	-9.26756	2.00000
14.00000	1.00000	-74.59100	-34.80967	2009.00000	73.03750	0.94081	0.49722	68.20000	-11.91732	2.00000
13.00000	0.00000	-74.66800	-30.35100	2009.00000	36.84514	0.76083	0.18472	42.80000	14.72547	5.00000
13.00000	0.00000	-74.68200	-30.12100	2009.00000	37.70556	0.62189	0.49167	65.05000	26.48982	5.00000
13.00000	0.00000	-74.60333	-30.26700	2009.00000	38.93542	0.85134	0.33472	55.55000	6.05915	5.00000
13.00000	0.00000	-74.51500	-30.18700	2009.00000	39.54375	0.45990	0.19028	8.70000	29.22522	5.00000
13.00000	0.00000	-74.57867	-30.83800	2009.00000	40.56250	0.47684	0.48333	62.65000	29.29596	5.00000
13.00000	0.00000	-74.80367	-30.66450	2009.00000	41.79167	0.70649	0.40278	53.15000	18.29706	5.00000
13.00000	0.00000	-74.82350	-30.45433	2009.00000	42.84236	0.75777	0.50417	53.10000	13.16629	5.00000
13.00000	0.00000	-74.81000	-30.56100	2009.00000	43.73958	0.65469	0.48472	68.20000	22.09405	5.00000
13.00000	0.00000	-74.74160	-30.75275	2009.00000	44.92986	0.84444	0.44583	46.75000	4.74259	5.00000
13.00000	0.00000	-74.71100	-30.78700	2009.00000	45.77500	0.68948	0.28333	69.80000	18.54458	5.00000
13.00000	0.00000	-74.62750	-30.43100	2009.00000	46.81250	0.72797	0.36389	69.00000	14.67448	5.00000
13.00000	0.00000	-74.48600	-30.44000	2009.00000	47.50486	0.42031	0.08472	12.65000	24.84216	5.00000
13.00000	0.00000	-74.49783	-30.46750	2009.00000	47.71875	0.63412	0.03750	15.85000	22.48160	5.00000
13.00000	0.00000	-74.51132	-30.50024	2009.00000	47.77083	0.68611	0.02500	15.85000	18.23618	5.00000
13.00000	0.00000	-74.51700	-30.51400	2009.00000	47.80347	0.71871	0.02361	15.85000	15.22796	5.00000
13.00000	0.00000	-74.50243	-30.46701	2009.00000	47.83819	0.75356	0.04306	15.85000	11.88474	5.00000
13.00000	0.00000	-74.46150	-30.24300	2009.00000	48.23611	0.15210	0.05278	36.45000	1.73741	5.00000
13.00000	0.00000	-74.50500	-30.68500	2009.00000	48.68542	0.60018	0.40972	46.80000	24.31671	5.00000
13.00000	0.00000	-74.54700	-30.81500	2009.00000	49.68889	0.60329	0.32222	19.75000	23.75026	5.00000
13.00000	0.00000	-74.61533	-30.90620	2009.00000	51.02639	0.94054	0.37222	38.85000	-3.39154	4.00000
13.00000	0.00000	-74.58600	-30.83700	2009.00000	51.79444	0.70879	0.29722	68.20000	14.73680	5.00000
13.00000	0.00000	-74.51280	-30.74125	2009.00000	52.69028	0.60489	0.43611	66.60000	22.60050	5.00000
13.00000	0.00000	-74.28267	-30.55100	2009.00000	54.60903	0.52416	0.49861	20.60000	24.95022	5.00000
13.00000	0.00000	-74.27350	-30.38867	2009.00000	55.74583	0.66142	0.45278	40.45000	17.60235	5.00000
13.00000	0.00000	-74.29150	-30.42000	2009.00000	56.84792	0.76342	0.43750	67.40000	7.68604	5.00000
13.00000	0.00000	-74.12198	-30.69143	2009.00000	58.48194	0.39669	0.05556	60.25000	19.78768	5.00000
13.00000	0.00000	-74.15467	-29.89250	2009.00000	59.92917	0.84613	0.50278	35.70000	-1.13217	4.00000
13.00000	0.00000	-73.54847	-29.76770	2009.00000	67.65486	0.57217	0.25417	47.55000	19.34680	5.00000
11.00000	0.00000	-74.73257	-31.58704	2009.00000	36.86111	0.77337	0.01389	37.25000	13.54593	5.00000
11.00000	0.00000	-74.73200	-31.58400	2009.00000	36.88194	0.79421	0.01667	37.25000	11.61208	5.00000
11.00000	0.00000	-74.69200	-31.64100	2009.00000	37.99792	0.91002	0.07917	48.35000	2.50998	5.00000
11.00000	0.00000	-74.67200	-31.64600	2009.00000	38.12431	0.03640	0.01528	10.30000	-0.10414	5.00000
11.00000	0.00000	-74.65650	-31.63174	2009.00000	38.18958	0.10172	0.04583	0.00000	2.04159	5.00000
11.00000	0.00000	-74.65167	-31.65025	2009.00000	38.26389	0.17597	0.01944	0.00000	6.94887	5.00000
11.00000	0.00000	-74.50600	-31.14000	2009.00000	43.08333	0.99683	0.64444	39.65000	-2.04990	4.00000
11.00000	0.00000	-74.56467	-31.46550	2009.00000	44.08958	0.00218	0.53750	65.80000	-2.36278	4.00000
11.00000	0.00000	-74.56073	-31.37434	2009.00000	44.91042	0.82327	0.03750	36.45000	6.42543	5.00000
11.00000	0.00000	-74.49900	-31.25700	2009.00000	45.98750	0.90068	0.41389	53.90000	0.26598	5.00000
11.00000	0.00000	-74.46367	-31.26250	2009.00000	47.82986	0.74302	0.42083	64.25000	12.90319	5.00000
11.00000	0.00000	-74.55400	-31.36700	2009.00000	50.18403	0.09690	0.55417	45.15000	-2.29941	4.00000
11.00000	0.00000	-74.51100	-31.09700	2009.00000	51.14167	0.05529	0.47778	46.75000	-4.27849	4.00000
11.00000	0.00000	-74.46933	-31.14200	2009.00000	52.16389	0.07738	0.49167	47.55000	-3.94639	4.00000
11.00000	0.00000	-74.35400	-31.29200	2009.00000	53.67917	0.59224	0.38611	11.90000	23.06374	5.00000
11.00000	0.00000	-74.26700	-31.14000	2009.00000	54.65347	0.56697	0.27917	37.30000	23.91579	5.00000
11.00000	0.00000	-74.25617	-31.07738	2009.00000	55.75278	0.66645	0.41667	23.75000	17.18766	5.00000
11.00000	0.00000	-74.07300	-30.77000	2009.00000	61.02639	0.94092	0.01389	34.10000	-7.65429	3.00000
11.00000	0.00000	-74.06856	-30.76864	2009.00000	61.06181	0.97634	0.01528	34.10000	-8.74181	2.00000
11.00000	0.00000	-73.80331	-30.67358	2009.00000	63.68681	0.60160	0.02917	45.95000	19.18615	5.00000
11.00000	0.00000	-73.80204	-30.67118	2009.00000	63.72639	0.64119	0.01944	45.95000	16.45497	5.00000
11.00000	0.00000	-73.69200	-30.73400	2009.00000	65.59375	0.50838	0.33472	49.95000	21.43407	5.00000
11.00000	0.00000	-73.28483	-30.54615	2009.00000	67.86806	0.78321	0.04444	30.10000	1.35267	5.00000
11.00000	0.00000	-73.27564	-30.50349	2009.00000	68.01597	0.93124	0.02083	10.25000	-10.68329	2.00000
11.00000	0.00000	-73.21950	-30.09800	2009.00000	69.62708	0.54348	0.37083	59.50000	19.85859	5.00000
11.00000	0.00000	-73.21977	-30.27886	2009.00000	70.69236	0.60825	0.29861	59.50000	16.46813	5.00000
11.00000	0.00000	-73.26150	-30.56500	2009.00000	71.83125	0.74635	0.37361	26.15000	3.58570	5.00000
11.00000	0.00000	-73.54140	-29.26000	2009.00000	79.07847	0.99719	0.36528	54.70000	-16.62280	1.00000
11.00000	0.00000	-73.42940	-29.50875	2009.00000	84.07917	0.99720	0.31944	55.50000	-18.70944	1.00000
11.00000	0.00000	-73.51600	-29.80700	2009.00000	85.13333	0.05054	0.35833	53.10000	-18.30596	1.00000
11.00000	0.00000	-73.56257	-30.10767	2009.00000	86.11250	0.02887	0.41389	17.40000	-19.16521	1.00000
11.00000	0.00000	-73.56122	-30.17125	2009.00000	87.10000	0.01619	0.35000	47.55000	-19.71488	1.00000
11.00000	0.00000	-73.29218	-30.43412	2009.00000	91.14722	0.06268	0.03611	10.30000	-20.35605	1.00000
11.00000	0.00000	-73.28812	-30.42094	2009.00000	91.17222	0.08772	0.01111	19.80000	-19.15549	1.00000
11.00000	0.00000	-73.11147	-30.59491	2009.00000	93.06389	0.97890	0.01389	56.30000	-22.33943	1.00000
11.00000	0.00000	-73.10895	-30.60021	2009.00000	93.09097	0.00597	0.03750	56.30000	-22.53157	1.00000
11.00000	0.00000	-72.59672	-29.46339	2009.00000	102.83542	0.75357	0.03750	75.35000	-9.23288	2.00000
11.00000	0.00000	-72.59600	-29.52300	2009.00000	102.98125	0.89924	0.01528	36.50000	-23.11873	1.00000
11.00000	0.00000	-72.58700	-29.48900	2009.00000	103.00556	0.92364	0.02222	36.50000	-24.63036	1.00000
11.00000	0.00000	-72.92838	-28.60514	2009.00000	105.02431	0.94485	0.35972	37.25000	-26.04284	1.00000
11.00000	0.00000	-73.60918	-27.64490	2009.00000	109.06944	0.99265	0.45278	34.90000	-27.84579	1.00000
11.00000	0.00000	-73.61767	-28.11673	2009.00000	110.11250	0.03440	0.47778	45.20000	-27.76157	1.00000
11.00000	0.00000	-73.63300	-28.20700	2009.00000	110.95347	0.87512	0.01250	42.00000	-23.44405	1.00000
11.00000	0.00000	-73.63889	-28.20829	2009.00000	110.97500	0.89664	0.01389	42.00000	-24.96933	1.00000
11.00000	0.00000	-73.64732	-28.21012	2009.00000	111.01319	0.93483	0.01528	15.85000	-27.06760	1.00000
11.00000	0.00000	-73.65130	-28.21099	2009.00000	111.03125	0.95289	0.01806	15.85000	-27.75005	1.00000
11.00000	0.00000	-74.13200	-26.10900	2009.00000	116.96944	0.89692	0.01944	51.55000	-26.58090	1.00000
11.00000	0.00000	-74.13800	-26.13200	2009.00000	116.98681	0.91422	0.01250	51.55000	-27.59826	1.00000
11.00000	0.00000	-74.14675	-26.11333	2009.00000	117.04792	0.97538	0.04306	34.85000	-29.77699	1.00000
11.00000	0.00000	-73.80100	-25.89111	2009.00000	118.07639	0.00447	0.41389	42.80000	-30.60500	1.00000
11.00000	0.00000	-73.56799	-26.55344	2009.00000	119.85972	0.78596	0.03889	31.70000	-18.23184	1.00000
11.00000	0.00000	-73.58400	-26.56033	2009.00000	119.98889	0.91511	0.06667	31.70000	-29.04369	1.00000
11.00000	0.00000	-73.57700	-26.69100	2009.00000	120.03819	0.96405	0.02083	5.50000	-31.04068	1.00000
11.00000	0.00000	-73.38507	-28.56971	2009.00000	121.88819	0.80883	0.18750	73.75000	-21.15218	1.00000
11.00000	0.00000	-73.39022	-29.13163	2009.00000	123.03542	0.95450	0.46806	76.15000	-31.85060	1.00000
11.00000	0.00000	-72.62749	-30.29906	2009.00000	130.92431	0.84014	0.01528	77.70000	-26.90617	1.00000
11.00000	0.00000	-72.18567	-29.74500	2009.00000	149.11319	0.03057	0.46528	46.75000	-39.12591	1.00000
11.00000	0.00000	-72.73510	-26.82211	2009.00000	153.00694	0.93244	0.60278	37.30000	-37.84920	1.00000
11.00000	0.00000	-73.73500	-27.02133	2009.00000	162.11875	0.04369	0.45972	57.90000	-38.68009	1.00000
11.00000	0.00000	-73.70946	-27.12158	2009.00000	162.80278	0.72744	0.01389	57.90000	-20.00782	1.00000
11.00000	0.00000	-73.31800	-26.66950	2009.00000	170.95347	0.87939	0.40139	25.35000	-34.84817	1.00000
11.00000	0.00000	-73.61500	-29.20167	2009.00000	176.14167	0.06055	0.08889	16.65000	-38.44687	1.00000
11.00000	0.00000	-73.29210	-30.70322	2009.00000	181.26319	0.17791	0.51528	56.30000	-29.66639	1.00000
11.00000	0.00000	-73.33444	-32.11337	2009.00000	194.97083	0.88163	0.62500	67.40000	-32.95809	1.00000
11.00000	0.00000	-73.22487	-33.13886	2009.00000	201.17222	0.08017	0.49444	77.75000	-35.10004	1.00000
11.00000	0.00000	-73.23600	-32.88900	2009.00000	204.93125	0.83989	0.04306	27.75000	-27.53233	1.00000
11.00000	0.00000	-73.24100	-32.90800	2009.00000	205.00486	0.91345	0.04583	27.75000	-33.45495	1.00000
11.00000	0.00000	-73.25024	-32.91440	2009.00000	205.06528	0.97385	0.07222	11.10000	-36.08440	1.00000
11.00000	0.00000	-73.63144	-35.22100	2009.00000	209.99236	0.89453	0.59861	42.00000	-30.77707	1.00000
11.00000	0.00000	-73.20520	-35.72500	2009.00000	217.93125	0.83201	0.34861	63.45000	-23.75231	1.00000
11.00000	0.00000	-73.60756	-34.99950	2009.00000	223.12708	0.02986	0.35694	45.20000	-31.13056	1.00000
11.00000	0.00000	-73.38760	-34.78482	2009.00000	228.00833	0.91171	0.03056	40.40000	-27.21959	1.00000
11.00000	0.00000	-73.38535	-34.78293	2009.00000	228.05347	0.95685	0.03194	1.55000	-29.33386	1.00000
11.00000	0.00000	-73.38394	-34.78173	2009.00000	228.08889	0.99227	0.02778	1.55000	-30.03582	1.00000
11.00000	0.00000	-73.13422	-34.21537	2009.00000	232.04444	0.94940	0.30278	42.80000	-28.03874	1.00000
11.00000	0.00000	-73.25275	-33.56514	2009.00000	234.15556	0.06232	0.33333	64.25000	-26.89274	1.00000
11.00000	0.00000	-73.29000	-33.32700	2009.00000	235.58750	0.49492	0.33056	49.95000	5.72416	5.00000
11.00000	0.00000	-73.09500	-33.56500	2009.00000	240.61111	0.51788	0.31111	53.90000	7.58838	5.00000
11.00000	0.00000	-73.10683	-33.70540	2009.00000	241.56667	0.47304	0.41944	44.40000	7.78139	5.00000
11.00000	0.00000	-73.11482	-33.56750	2009.00000	242.51528	0.42203	0.53333	56.30000	6.40922	5.00000
11.00000	0.00000	-73.11125	-34.20167	2009.00000	247.66736	0.57236	0.29583	32.50000	8.48118	5.00000
11.00000	0.00000	-73.11267	-34.35750	2009.00000	248.68333	0.58790	0.22778	23.75000	8.04231	5.00000
11.00000	0.00000	-73.19340	-34.30450	2009.00000	252.60764	0.51235	0.40139	49.95000	11.94503	5.00000
11.00000	0.00000	-73.09350	-34.35600	2009.00000	254.62361	0.52818	0.42500	41.20000	12.56007	5.00000
11.00000	0.00000	-73.12900	-34.46300	2009.00000	255.62222	0.52649	0.33611	28.55000	12.93592	5.00000
11.00000	0.00000	-73.23150	-34.79180	2009.00000	257.63542	0.53877	0.35972	28.55000	13.30087	5.00000
10.00000	1.00000	-74.77235	-30.17050	2009.00000	36.82847	0.74467	0.10694	65.80000	16.26595	5.00000
10.00000	1.00000	-74.78911	-30.15257	2009.00000	36.93611	0.85235	0.10556	26.15000	6.69985	5.00000
10.00000	1.00000	-75.07786	-30.72700	2009.00000	37.95556	0.87020	0.27500	71.35000	5.27145	5.00000
10.00000	1.00000	-75.05500	-30.40100	2009.00000	38.83403	0.74958	0.31250	38.05000	15.20127	5.00000
10.00000	1.00000	-74.99500	-30.21500	2009.00000	39.92153	0.83760	0.48472	34.85000	7.05225	5.00000
10.00000	1.00000	-75.03550	-30.26600	2009.00000	40.75486	0.67079	0.37639	53.90000	21.65293	5.00000
10.00000	1.00000	-75.11000	-30.13000	2009.00000	41.75764	0.67394	0.28194	56.30000	21.03799	5.00000
10.00000	1.00000	-75.14200	-30.09200	2009.00000	42.27083	0.18724	0.01667	62.65000	6.83785	5.00000
10.00000	1.00000	-75.20200	-30.03900	2009.00000	42.75139	0.66795	0.38333	53.10000	21.16170	5.00000
10.00000	1.00000	-75.16867	-30.43750	2009.00000	43.70347	0.61892	0.36806	40.45000	24.40424	5.00000
10.00000	1.00000	-75.17900	-30.35300	2009.00000	44.65903	0.57471	0.33472	63.45000	26.35623	5.00000
10.00000	1.00000	-75.05800	-30.14500	2009.00000	45.26181	0.17807	0.03472	29.30000	5.07955	5.00000
10.00000	1.00000	-75.04700	-30.23900	2009.00000	45.70139	0.61739	0.32500	45.20000	23.91416	5.00000
10.00000	1.00000	-74.99200	-30.19700	2009.00000	46.24514	0.16126	0.03194	34.10000	3.42093	5.00000
10.00000	1.00000	-74.98800	-30.19100	2009.00000	46.27292	0.18905	0.01806	34.10000	5.59860	5.00000
10.00000	1.00000	-74.98997	-30.14661	2009.00000	46.30625	0.22251	0.02917	34.10000	8.48135	5.00000
10.00000	1.00000	-74.99300	-30.07837	2009.00000	46.34097	0.25742	0.03750	34.10000	11.67014	5.00000
10.00000	1.00000	-74.96753	-29.88456	2009.00000	46.68611	0.60310	0.29167	37.25000	24.47999	5.00000
10.00000	1.00000	-74.87272	-29.96140	2009.00000	47.26944	0.18622	0.01944	34.10000	4.97633	5.00000
10.00000	1.00000	-74.87100	-29.95900	2009.00000	47.30208	0.21886	0.02083	34.10000	7.78875	5.00000
10.00000	1.00000	-74.88600	-30.13567	2009.00000	47.67778	0.59407	0.31667	40.45000	24.68448	5.00000
10.00000	1.00000	-74.91067	-29.79811	2009.00000	48.19444	0.11167	0.02500	50.75000	-0.53630	5.00000
10.00000	1.00000	-74.90728	-29.77169	2009.00000	48.22014	0.13744	0.01528	50.75000	1.01730	5.00000
10.00000	1.00000	-74.90159	-29.72742	2009.00000	48.26319	0.18062	0.01528	50.75000	4.19636	5.00000
10.00000	1.00000	-74.89700	-29.77450	2009.00000	48.69792	0.61521	0.32361	47.55000	23.11995	5.00000
10.00000	1.00000	-74.91500	-30.15100	2009.00000	49.70000	0.61625	0.30556	49.15000	22.68680	5.00000
10.00000	1.00000	-74.96957	-30.28738	2009.00000	50.75972	0.67559	0.29444	54.70000	17.90133	5.00000
10.00000	1.00000	-74.86000	-30.07300	2009.00000	51.70069	0.61716	0.36806	42.80000	21.95171	5.00000
10.00000	1.00000	-74.82800	-29.83300	2009.00000	52.71111	0.62824	0.38611	41.20000	20.88486	5.00000
10.00000	1.00000	-74.79770	-29.82326	2009.00000	53.24514	0.16230	0.00972	39.60000	0.97563	5.00000
10.00000	1.00000	-74.79578	-29.83408	2009.00000	53.28056	0.19768	0.05833	39.60000	3.85419	5.00000
10.00000	1.00000	-74.70633	-28.95400	2009.00000	53.72569	0.64527	0.22917	56.30000	19.37759	5.00000
10.00000	1.00000	-74.59300	-29.67400	2009.00000	54.60278	0.52035	0.37222	15.05000	24.67730	5.00000
10.00000	1.00000	-74.58400	-29.36033	2009.00000	55.66111	0.57955	0.51944	12.60000	22.73700	5.00000
10.00000	1.00000	-74.55400	-29.43700	2009.00000	56.35000	0.26823	0.08611	45.95000	9.26819	5.00000
10.00000	1.00000	-74.46500	-30.08000	2009.00000	56.60208	0.51853	0.41528	12.65000	24.07129	5.00000
10.00000	1.00000	-74.55400	-29.37100	2009.00000	57.20417	0.12258	0.04722	59.45000	-3.37356	4.00000
10.00000	1.00000	-74.61600	-29.35500	2009.00000	57.56250	0.48096	0.31389	26.15000	23.34701	5.00000
10.00000	1.00000	-74.52767	-29.05050	2009.00000	58.62083	0.54014	0.35278	32.45000	22.95278	5.00000
10.00000	1.00000	-74.45700	-28.91900	2009.00000	59.30972	0.22939	0.02778	10.25000	4.50879	5.00000
10.00000	1.00000	-74.44877	-28.85180	2009.00000	59.36181	0.28166	0.01528	10.25000	9.50585	5.00000
10.00000	1.00000	-74.42850	-28.96100	2009.00000	59.65486	0.57441	0.33194	10.25000	21.58093	5.00000
10.00000	1.00000	-74.39000	-28.87300	2009.00000	60.55903	0.47882	0.22917	15.80000	22.40097	5.00000
10.00000	1.00000	-74.20200	-28.74900	2009.00000	62.34861	0.26875	0.02222	43.60000	7.21262	5.00000
10.00000	1.00000	-74.12325	-28.84500	2009.00000	63.65764	0.57751	0.37639	17.40000	20.17022	5.00000
10.00000	1.00000	-74.07600	-28.56700	2009.00000	64.60139	0.52204	0.38889	23.75000	21.36587	5.00000
10.00000	1.00000	-73.99025	-28.55800	2009.00000	65.55764	0.47831	0.31250	19.80000	20.87124	5.00000
10.00000	1.00000	-73.52100	-27.98900	2009.00000	68.60278	0.52503	0.34722	19.00000	20.31569	5.00000
10.00000	1.00000	-73.57081	-27.78010	2009.00000	69.35556	0.27839	0.02778	11.85000	5.71561	5.00000
10.00000	1.00000	-73.55650	-27.94200	2009.00000	69.60069	0.52308	0.36806	11.85000	19.90974	5.00000
10.00000	1.00000	-73.55900	-28.01750	2009.00000	70.59792	0.52009	0.41250	12.65000	19.54382	5.00000
10.00000	1.00000	-73.58200	-28.06300	2009.00000	71.55694	0.47899	0.29722	22.15000	18.95641	5.00000
10.00000	1.00000	-73.80900	-28.27700	2009.00000	73.54097	0.46243	0.02917	37.25000	17.57598	5.00000
10.00000	1.00000	-73.76062	-27.85625	2009.00000	74.98403	0.90665	0.02361	21.40000	-11.72642	2.00000
10.00000	1.00000	-73.76350	-27.86000	2009.00000	75.00764	0.93025	0.01806	21.40000	-12.99767	1.00000
10.00000	1.00000	-73.75564	-27.83634	2009.00000	75.04722	0.96990	0.01389	14.25000	-14.42028	1.00000
10.00000	1.00000	-73.75693	-27.86342	2009.00000	75.09097	0.01357	0.05972	14.25000	-14.82889	1.00000
10.00000	1.00000	-73.72996	-27.70572	2009.00000	76.00347	0.92651	0.04306	11.85000	-13.24689	1.00000
10.00000	1.00000	-73.72189	-27.70897	2009.00000	76.03819	0.96123	0.02361	5.50000	-14.62484	1.00000
10.00000	1.00000	-73.70963	-27.71391	2009.00000	76.09097	0.01399	0.02083	5.50000	-15.26806	1.00000
10.00000	1.00000	-73.73400	-27.62200	2009.00000	76.68056	0.60383	0.18611	37.25000	13.93530	5.00000
10.00000	1.00000	-74.10451	-27.24720	2009.00000	78.57361	0.49792	0.03333	22.95000	15.89640	5.00000
10.00000	1.00000	-74.11082	-27.25733	2009.00000	79.05000	0.97429	0.15000	22.15000	-15.76348	1.00000
10.00000	1.00000	-74.13000	-27.14800	2009.00000	79.61597	0.54056	0.21250	16.65000	15.06214	5.00000
10.00000	1.00000	-74.07900	-27.31200	2009.00000	80.11111	0.03524	0.08333	9.45000	-16.20760	1.00000
10.00000	1.00000	-73.83833	-26.93900	2009.00000	83.04583	0.97100	0.26389	11.05000	-17.55263	1.00000
10.00000	1.00000	-73.90567	-27.09000	2009.00000	84.08681	0.01156	0.24306	10.25000	-18.23005	1.00000
10.00000	1.00000	-74.01895	-27.63940	2009.00000	85.59306	0.51628	0.05833	10.30000	13.18147	5.00000
10.00000	1.00000	-74.02900	-27.68650	2009.00000	86.03264	0.95573	0.32917	7.90000	-18.15386	1.00000
10.00000	1.00000	-74.06937	-27.76914	2009.00000	87.05903	0.98189	0.29583	14.25000	-19.10256	1.00000
10.00000	1.00000	-74.04740	-27.86250	2009.00000	88.06806	0.99066	0.21944	18.20000	-19.61511	1.00000
10.00000	1.00000	-73.92214	-27.18567	2009.00000	92.08681	0.01129	0.30972	11.85000	-21.31174	1.00000
10.00000	1.00000	-73.88100	-27.27840	2009.00000	92.98542	0.90964	0.32917	45.20000	-18.97081	1.00000
10.00000	1.00000	-73.79178	-27.40125	2009.00000	94.04931	0.97319	0.12361	85.70000	-21.94669	1.00000
10.00000	1.00000	-73.75500	-27.28100	2009.00000	94.93750	0.86172	0.03611	42.80000	-16.48445	1.00000
10.00000	1.00000	-73.75354	-27.27515	2009.00000	95.01111	0.93535	0.07500	42.80000	-21.16392	1.00000
10.00000	1.00000	-73.66000	-26.56800	2009.00000	97.10486	0.03106	0.03194	61.10000	-23.19443	1.00000
8.00000	1.00000	-74.26333	-31.20320	2009.00000	39.17431	0.08763	0.50139	58.65000	0.71811	5.00000
8.00000	1.00000	-74.22667	-31.01750	2009.00000	40.13125	0.04509	0.50694	22.95000	-1.02650	4.00000
8.00000	1.00000	-74.28950	-30.59100	2009.00000	41.88819	0.80322	0.42083	56.30000	9.10829	5.00000
8.00000	1.00000	-74.31400	-30.71400	2009.00000	42.83889	0.75357	0.41111	61.85000	13.54824	5.00000
8.00000	1.00000	-74.26950	-30.61200	2009.00000	43.59861	0.51358	0.74722	15.05000	28.94796	5.00000
8.00000	1.00000	-74.24150	-31.01000	2009.00000	44.75625	0.67011	0.35417	43.60000	20.77735	5.00000
8.00000	1.00000	-74.21450	-31.18300	2009.00000	45.68194	0.59533	0.46389	64.25000	25.87001	5.00000
8.00000	1.00000	-74.12100	-31.12000	2009.00000	46.54097	0.45453	0.47917	42.05000	27.07437	5.00000
8.00000	1.00000	-74.07062	-30.79355	2009.00000	47.20000	0.11446	0.10000	18.95000	-0.71097	5.00000
8.00000	1.00000	-74.05100	-30.71000	2009.00000	48.49722	0.41192	0.47778	28.55000	24.36211	5.00000
8.00000	1.00000	-74.16675	-30.72200	2009.00000	49.52431	0.43897	0.52083	17.45000	25.35511	5.00000
8.00000	1.00000	-74.11000	-32.50800	2009.00000	50.78264	0.69234	0.45139	19.00000	16.76381	5.00000
8.00000	1.00000	-73.91600	-33.85300	2009.00000	52.55764	0.46360	0.53750	43.60000	25.44791	5.00000
8.00000	1.00000	-73.91100	-33.91200	2009.00000	53.67917	0.58497	0.37500	45.20000	23.81261	5.00000
8.00000	1.00000	-73.82400	-33.76700	2009.00000	54.59722	0.50343	0.35278	61.85000	25.48166	5.00000
8.00000	1.00000	-73.85150	-33.88100	2009.00000	55.55486	0.46075	0.60139	23.00000	24.32718	5.00000
8.00000	1.00000	-73.86800	-33.78100	2009.00000	56.58611	0.49227	0.50000	47.55000	24.61554	5.00000
8.00000	1.00000	-73.82400	-33.71800	2009.00000	58.56528	0.47162	0.44722	39.65000	23.54651	5.00000
8.00000	1.00000	-73.67916	-33.70889	2009.00000	60.75833	0.66470	0.01667	65.05000	15.73844	5.00000
8.00000	1.00000	-73.46120	-34.01521	2009.00000	62.52014	0.42565	0.03472	41.25000	20.58301	5.00000
8.00000	1.00000	-73.43746	-33.85195	2009.00000	62.58125	0.48722	0.08472	41.25000	22.70945	5.00000
8.00000	1.00000	-73.31573	-33.77611	2009.00000	63.61181	0.51798	0.44583	31.70000	22.54251	5.00000
8.00000	1.00000	-73.25367	-33.82029	2009.00000	64.61944	0.52550	0.41111	34.10000	22.13773	5.00000
8.00000	1.00000	-73.17465	-33.79805	2009.00000	65.65694	0.56306	0.34167	53.10000	20.84910	5.00000
8.00000	1.00000	-73.09400	-33.67600	2009.00000	66.58194	0.48840	0.38611	38.05000	21.52363	5.00000
8.00000	1.00000	-72.88375	-33.37192	2009.00000	67.67222	0.57952	0.26389	65.05000	19.59646	5.00000
8.00000	1.00000	-72.83192	-33.27619	2009.00000	68.57917	0.48673	0.36667	54.75000	20.98440	5.00000
8.00000	1.00000	-72.83467	-33.15200	2009.00000	69.56528	0.47319	0.44167	39.65000	20.34201	5.00000
8.00000	1.00000	-72.85000	-33.27000	2009.00000	70.65278	0.56036	0.19722	48.35000	19.27409	5.00000
8.00000	1.00000	-72.88715	-33.25239	2009.00000	71.34583	0.25347	0.09722	49.95000	2.44737	5.00000
8.00000	1.00000	-72.86214	-33.34881	2009.00000	72.00764	0.91500	0.02083	48.40000	-11.76370	2.00000
8.00000	1.00000	-72.95200	-33.22400	2009.00000	73.09236	0.00007	0.13472	55.50000	-14.85350	1.00000
8.00000	1.00000	-72.74131	-33.17484	2009.00000	74.07431	0.98215	0.01528	60.30000	-15.27063	1.00000
8.00000	1.00000	-72.73825	-33.19243	2009.00000	74.10417	0.01197	0.01389	60.30000	-15.46517	1.00000
8.00000	1.00000	-72.73690	-33.20020	2009.00000	74.11736	0.02514	0.00972	60.30000	-15.35438	1.00000
8.00000	1.00000	-72.51448	-33.56408	2009.00000	75.64375	0.55052	0.25972	21.35000	17.93751	5.00000
8.00000	1.00000	-72.70950	-33.38400	2009.00000	77.59931	0.50657	0.37917	64.25000	17.69104	5.00000
8.00000	1.00000	-72.39287	-33.33540	2009.00000	79.36667	0.27407	0.03889	31.70000	1.82434	5.00000
8.00000	1.00000	-72.31088	-33.30637	2009.00000	79.93194	0.83943	0.03611	31.70000	-9.38744	2.00000
8.00000	1.00000	-72.30800	-33.31000	2009.00000	79.97708	0.88456	0.04583	31.70000	-13.32568	1.00000
8.00000	1.00000	-72.29237	-33.31890	2009.00000	80.15486	0.06231	0.02361	31.70000	-17.12253	1.00000
8.00000	1.00000	-72.11450	-32.81200	2009.00000	81.61667	0.52552	0.39444	60.30000	16.53630	5.00000
8.00000	1.00000	-71.92700	-32.07200	2009.00000	83.97361	0.88452	0.13889	61.85000	-15.19518	1.00000
8.00000	1.00000	-71.92379	-32.09255	2009.00000	84.08403	0.99488	0.07917	26.15000	-20.20233	1.00000
8.00000	1.00000	-71.97400	-30.80200	2009.00000	85.09236	0.00680	0.30972	69.00000	-20.57222	1.00000
8.00000	1.00000	-71.92800	-30.28500	2009.00000	86.05625	0.97212	0.33750	63.45000	-20.63698	1.00000
8.00000	1.00000	-72.42017	-26.37635	2009.00000	88.75278	0.67951	0.01111	67.40000	3.87698	5.00000
8.00000	1.00000	-72.68662	-25.66633	2009.00000	89.23125	0.15995	0.00972	68.20000	-13.44362	1.00000
8.00000	1.00000	-72.68647	-25.66278	2009.00000	89.24306	0.17177	0.01111	68.20000	-12.34060	1.00000
8.00000	1.00000	-72.81650	-22.56900	2009.00000	91.98333	0.92064	0.19167	30.90000	-20.09223	1.00000
8.00000	1.00000	-72.81594	-22.55912	2009.00000	92.10764	0.04497	0.04306	28.50000	-21.79574	1.00000
8.00000	1.00000	-72.50300	-21.13500	2009.00000	94.12292	0.06421	0.02361	8.70000	-22.11696	1.00000
8.00000	1.00000	-72.15732	-21.36610	2009.00000	94.95486	0.89551	0.02639	11.10000	-20.17515	1.00000
8.00000	1.00000	-72.15123	-21.36090	2009.00000	95.03958	0.98025	0.02361	11.10000	-24.06668	1.00000
8.00000	1.00000	-72.21894	-21.16731	2009.00000	95.99861	0.93981	0.01389	11.10000	-23.13283	1.00000
8.00000	1.00000	-72.22022	-21.16366	2009.00000	96.01667	0.95788	0.01944	19.80000	-23.83320	1.00000
8.00000	1.00000	-71.66900	-17.14600	2009.00000	101.11667	0.06904	0.00833	49.15000	-25.15574	1.00000
8.00000	1.00000	-71.65619	-17.07640	2009.00000	101.15417	0.10673	0.02500	49.15000	-22.76844	1.00000
8.00000	1.00000	-71.64855	-17.03489	2009.00000	101.17778	0.13046	0.01667	49.15000	-20.84558	1.00000
8.00000	1.00000	-71.04585	-15.81834	2009.00000	103.64514	0.60120	0.04306	43.60000	5.75952	5.00000
8.00000	1.00000	-71.00751	-16.10775	2009.00000	104.54444	0.49970	0.33611	59.50000	9.10729	5.00000
8.00000	1.00000	-70.92280	-15.87675	2009.00000	106.09167	0.04756	0.49722	56.30000	-28.55401	1.00000
8.00000	1.00000	-71.04614	-15.53223	2009.00000	108.03194	0.98880	0.03056	11.05000	-30.02086	1.00000
8.00000	1.00000	-70.62800	-14.20500	2009.00000	111.11528	0.07582	0.38889	62.65000	-29.05708	1.00000
8.00000	1.00000	-70.95500	-14.69600	2009.00000	113.92014	0.87932	0.15694	27.70000	-26.56626	1.00000
8.00000	1.00000	-70.97695	-14.79516	2009.00000	114.01042	0.96932	0.02083	16.60000	-31.79338	1.00000
8.00000	1.00000	-70.99300	-16.08600	2009.00000	115.01042	0.96573	0.29861	30.90000	-32.01218	1.00000
8.00000	1.00000	-71.27600	-15.07800	2009.00000	116.06389	0.02201	0.01389	60.25000	-32.27234	1.00000
8.00000	1.00000	-71.07500	-14.43400	2009.00000	116.98194	0.94185	0.26667	58.70000	-31.69156	1.00000
8.00000	1.00000	-71.04875	-13.83033	2009.00000	117.89514	0.85672	0.09861	66.65000	-25.68646	1.00000
8.00000	1.00000	-71.17000	-13.70500	2009.00000	118.93125	0.89318	0.02083	28.50000	-29.15366	1.00000
8.00000	1.00000	-71.19567	-13.58050	2009.00000	119.90347	0.86575	0.18472	24.55000	-27.07301	1.00000
8.00000	1.00000	-71.22554	-14.61604	2009.00000	121.10556	0.06496	0.01111	33.30000	-32.24424	1.00000
8.00000	1.00000	-71.18761	-14.56012	2009.00000	122.21319	0.17275	0.02639	13.40000	-23.34340	1.00000
8.00000	1.00000	-71.18167	-14.57829	2009.00000	122.26458	0.22409	0.01250	24.55000	-17.54541	1.00000
8.00000	1.00000	-70.71900	-13.86000	2009.00000	124.13403	0.09553	0.05972	40.45000	-31.49713	1.00000
8.00000	1.00000	-70.53648	-12.46089	2009.00000	125.30139	0.26678	0.00833	32.50000	-13.28333	1.00000
8.00000	1.00000	-70.72675	-12.24533	2009.00000	126.80903	0.77501	0.61250	2.35000	-19.29695	1.00000
8.00000	1.00000	-70.85948	-12.92382	2009.00000	128.94097	0.90507	0.37917	14.25000	-33.13438	1.00000
8.00000	1.00000	-70.97080	-13.05075	2009.00000	131.00903	0.97278	0.48472	10.25000	-36.85275	1.00000
8.00000	1.00000	-71.08980	-13.27125	2009.00000	132.95694	0.92008	0.34444	82.50000	-34.97007	1.00000
8.00000	1.00000	-71.36367	-14.89200	2009.00000	135.70069	0.65933	0.50972	68.20000	-8.83899	2.00000
8.00000	1.00000	-71.21750	-14.46400	2009.00000	137.01875	0.97857	0.17361	66.65000	-38.13917	1.00000
8.00000	1.00000	-71.29254	-15.39306	2009.00000	140.07778	0.03502	0.43056	34.10000	-38.24587	1.00000
8.00000	1.00000	-71.36383	-15.94040	2009.00000	141.98681	0.94253	0.44583	15.85000	-37.88345	1.00000
8.00000	1.00000	-71.39300	-16.36100	2009.00000	142.91458	0.86914	0.09583	3.10000	-32.80828	1.00000
8.00000	1.00000	-71.44100	-16.94800	2009.00000	144.07222	0.02514	0.12500	2.30000	-39.15052	1.00000
8.00000	1.00000	-71.41358	-16.91851	2009.00000	144.16736	0.12037	0.00694	2.30000	-33.50672	1.00000
8.00000	1.00000	-71.41296	-16.94001	2009.00000	144.20000	0.15294	0.05000	2.30000	-30.36184	1.00000
8.00000	1.00000	-71.43203	-17.21756	2009.00000	144.85903	0.81120	0.06528	4.70000	-27.15612	1.00000
8.00000	1.00000	-71.43524	-17.22788	2009.00000	144.90694	0.85909	0.02500	4.70000	-32.16909	1.00000
8.00000	1.00000	-71.51736	-17.42152	2009.00000	146.98889	0.94050	0.34722	13.45000	-38.51105	1.00000
8.00000	1.00000	-72.16440	-18.32775	2009.00000	148.93264	0.88173	0.37917	68.20000	-34.36456	1.00000
8.00000	1.00000	-72.17600	-18.60900	2009.00000	149.23611	0.18442	0.04167	5.55000	-27.61413	1.00000
8.00000	1.00000	-72.37575	-19.06033	2009.00000	150.97292	0.91997	0.14306	49.15000	-37.22114	1.00000
8.00000	1.00000	-72.43197	-19.37167	2009.00000	151.20556	0.15175	0.04167	18.20000	-31.14112	1.00000
8.00000	1.00000	-72.44831	-19.42023	2009.00000	151.27361	0.21967	0.01111	25.35000	-24.06619	1.00000
8.00000	1.00000	-72.62380	-19.69350	2009.00000	152.14583	0.09113	0.49444	62.65000	-36.22627	1.00000
8.00000	1.00000	-72.80267	-20.35800	2009.00000	153.24306	0.18651	0.21944	62.65000	-27.79555	1.00000
8.00000	1.00000	-72.82069	-20.53169	2009.00000	153.41250	0.35547	0.07222	34.10000	-11.11445	2.00000
8.00000	1.00000	-72.87125	-20.97067	2009.00000	154.45625	0.39800	0.22361	50.75000	-8.35785	2.00000
8.00000	1.00000	-72.95440	-21.58425	2009.00000	156.28958	0.22963	0.40417	52.30000	-23.61838	1.00000
8.00000	1.00000	-72.97725	-22.13433	2009.00000	157.84792	0.78643	0.30139	67.45000	-25.70649	1.00000
8.00000	1.00000	-73.12629	-23.01614	2009.00000	161.08194	0.01801	0.04444	44.35000	-39.81050	1.00000
8.00000	1.00000	-73.14415	-23.09932	2009.00000	161.28958	0.22542	0.05694	45.15000	-24.53703	1.00000
8.00000	1.00000	-73.14761	-23.11545	2009.00000	161.32986	0.26565	0.01528	45.15000	-20.37211	1.00000
8.00000	1.00000	-73.20500	-23.24450	2009.00000	162.05000	0.98543	0.47222	65.80000	-39.85692	1.00000
5.00000	1.00000	-74.63933	-30.60600	2009.00000	44.86319	0.77818	0.40694	76.90000	10.56034	5.00000
5.00000	1.00000	-74.62825	-30.72167	2009.00000	45.80972	0.72438	0.42500	61.10000	15.35231	5.00000
5.00000	1.00000	-74.65600	-30.65900	2009.00000	46.68889	0.60373	0.38611	83.30000	24.69321	5.00000
5.00000	1.00000	-74.66007	-29.87299	2009.00000	47.67153	0.58855	0.00694	79.35000	25.15537	5.00000
5.00000	1.00000	-74.69250	-29.95400	2009.00000	48.86944	0.78624	0.66667	14.20000	8.45240	5.00000
5.00000	1.00000	-74.59700	-30.03400	2009.00000	49.38750	0.30407	0.36667	0.00000	15.05854	5.00000
5.00000	1.00000	-74.80730	-30.36743	2009.00000	50.33403	0.24967	0.02361	16.60000	9.59103	5.00000
5.00000	1.00000	-74.81210	-30.36903	2009.00000	50.39306	0.30870	0.06667	16.60000	15.09422	5.00000
5.00000	1.00000	-74.81800	-30.37100	2009.00000	50.46667	0.38230	0.02500	16.60000	21.15860	5.00000
5.00000	1.00000	-74.81800	-30.27200	2009.00000	50.51042	0.42633	0.05972	16.60000	23.83694	5.00000
5.00000	1.00000	-74.80030	-30.39897	2009.00000	50.62708	0.54264	0.00694	23.75000	25.60550	5.00000
5.00000	1.00000	-74.72200	-30.05200	2009.00000	51.64583	0.56236	0.47500	53.10000	24.76592	5.00000
5.00000	1.00000	-74.70367	-29.84750	2009.00000	52.70972	0.62681	0.43056	94.40000	21.06895	5.00000
5.00000	1.00000	-74.60100	-30.02850	2009.00000	53.65347	0.57006	0.42083	73.80000	23.86225	5.00000
5.00000	1.00000	-74.43000	-29.47900	2009.00000	54.70625	0.62436	0.42917	57.10000	20.69327	5.00000
5.00000	1.00000	-74.46700	-29.20800	2009.00000	55.68611	0.60498	0.44167	88.05000	21.52218	5.00000
7.00000	1.00000	-74.70246	-29.83904	2009.00000	39.02431	0.94142	0.02083	0.00000	0.74993	5.00000
7.00000	1.00000	-74.67738	-29.83011	2009.00000	39.09583	0.01297	0.01389	0.00000	-0.61309	5.00000
7.00000	1.00000	-74.64703	-29.82633	2009.00000	39.19236	0.10951	0.01250	0.00000	2.12412	5.00000
7.00000	1.00000	-74.66125	-30.42367	2009.00000	40.86250	0.77799	0.58056	45.20000	11.87838	5.00000
7.00000	1.00000	-74.70950	-30.17120	2009.00000	41.87222	0.78841	0.57778	31.70000	10.59792	5.00000
7.00000	1.00000	-74.62500	-30.51100	2009.00000	43.73819	0.65344	0.58472	47.55000	22.29629	5.00000
7.00000	1.00000	-74.56000	-30.55300	2009.00000	44.81181	0.72694	0.52917	6.30000	15.45445	5.00000
7.00000	1.00000	-74.72033	-31.34750	2009.00000	46.66042	0.57334	0.47083	30.10000	26.13668	5.00000
7.00000	1.00000	-74.86067	-32.29100	2009.00000	48.10903	0.01933	0.55972	33.25000	-3.44600	4.00000
7.00000	1.00000	-74.89283	-32.55060	2009.00000	49.08403	0.99361	0.52639	0.00000	-3.71692	4.00000
7.00000	1.00000	-74.93700	-32.97800	2009.00000	49.91319	0.82159	0.49306	42.80000	5.00480	5.00000
7.00000	1.00000	-74.89200	-33.78300	2009.00000	50.82222	0.72838	0.43056	45.20000	13.20446	5.00000
7.00000	1.00000	-74.85450	-33.18500	2009.00000	51.74583	0.65365	0.41389	45.95000	19.37230	5.00000
7.00000	1.00000	-74.81175	-33.37100	2009.00000	52.84931	0.75661	0.57639	32.50000	9.83337	5.00000
7.00000	1.00000	-74.77100	-33.33400	2009.00000	53.72986	0.63727	0.42917	39.60000	19.92152	5.00000
7.00000	1.00000	-74.62050	-33.14700	2009.00000	54.68889	0.59681	0.40000	65.85000	22.22549	5.00000
7.00000	1.00000	-74.63300	-33.16850	2009.00000	55.62500	0.53287	0.40556	54.70000	24.11183	5.00000
7.00000	1.00000	-74.63900	-33.85650	2009.00000	58.69236	0.59832	0.44028	34.90000	20.62006	5.00000
7.00000	1.00000	-74.56000	-33.95300	2009.00000	59.57500	0.48069	0.28889	3.95000	22.64061	5.00000
7.00000	1.00000	-74.30800	-34.14300	2009.00000	62.46389	0.36905	0.02778	5.55000	16.21589	5.00000
7.00000	1.00000	-74.40350	-34.23000	2009.00000	64.41806	0.32297	0.61944	12.65000	11.57900	5.00000
7.00000	1.00000	-74.51737	-34.77718	2009.00000	65.93125	0.83465	0.04028	67.40000	-2.31448	4.00000
7.00000	1.00000	-74.50200	-34.74900	2009.00000	66.09722	0.00070	0.09167	45.20000	-10.55468	2.00000
7.00000	1.00000	-74.48431	-34.77308	2009.00000	66.15278	0.05619	0.01667	45.20000	-9.87801	2.00000
7.00000	1.00000	-74.46500	-34.81300	2009.00000	66.26875	0.17205	0.02083	56.30000	-3.11628	4.00000
7.00000	1.00000	-74.46127	-34.82196	2009.00000	66.50694	0.41022	0.12222	56.30000	17.40283	5.00000
7.00000	1.00000	-74.78633	-33.84100	2009.00000	70.52222	0.42822	0.46667	78.50000	16.54743	5.00000
7.00000	1.00000	-74.77900	-33.77900	2009.00000	71.34167	0.24784	0.06111	69.80000	1.97586	5.00000
7.00000	1.00000	-74.80600	-33.76200	2009.00000	71.85764	0.76386	0.39028	35.65000	1.85221	5.00000
7.00000	1.00000	-74.91375	-33.53833	2009.00000	73.26111	0.16795	0.42222	35.65000	-5.78977	4.00000
7.00000	1.00000	-74.87219	-32.65822	2009.00000	76.42500	0.33428	0.02500	57.90000	7.98244	5.00000
7.00000	1.00000	-74.87566	-32.66283	2009.00000	76.44792	0.35719	0.01806	57.90000	9.80580	5.00000
7.00000	1.00000	-75.48700	-34.68300	2009.00000	78.06181	0.96546	0.16806	76.95000	-13.84147	1.00000
7.00000	1.00000	-75.45881	-34.54108	2009.00000	78.15764	0.06169	0.02083	42.00000	-13.42766	1.00000
7.00000	1.00000	-75.44191	-34.45599	2009.00000	78.17639	0.08068	0.01111	42.00000	-12.73768	1.00000
7.00000	1.00000	-75.11050	-32.76000	2009.00000	78.48958	0.39858	0.26806	20.55000	11.68954	5.00000
7.00000	1.00000	-74.79900	-32.28100	2009.00000	82.09444	0.00477	0.01944	41.25000	-16.57376	1.00000
6.00000	1.00000	-74.64550	-29.82100	2009.00000	37.87986	0.79702	0.04861	9.50000	11.03260	5.00000
6.00000	1.00000	-74.59367	-29.80050	2009.00000	38.06736	0.98458	0.02083	10.30000	-0.19291	5.00000
6.00000	1.00000	-74.56600	-29.83200	2009.00000	38.18611	0.10324	0.01667	10.30000	2.04388	5.00000
6.00000	1.00000	-74.72300	-29.55100	2009.00000	39.81806	0.73597	0.38889	49.15000	16.18572	5.00000
6.00000	1.00000	-74.70350	-29.60300	2009.00000	40.56111	0.47888	0.49722	22.95000	29.21742	5.00000
6.00000	1.00000	-74.81650	-29.47100	2009.00000	41.76319	0.68133	0.42917	46.80000	20.53801	5.00000
6.00000	1.00000	-74.78750	-29.20300	2009.00000	42.89514	0.81402	0.59861	52.30000	7.98726	5.00000
6.00000	1.00000	-74.70750	-29.93600	2009.00000	43.92847	0.84532	0.49306	68.20000	4.98843	5.00000
6.00000	1.00000	-74.63567	-30.01550	2009.00000	45.03264	0.94926	0.43750	45.95000	-1.58093	4.00000
6.00000	1.00000	-74.57250	-30.10600	2009.00000	45.72222	0.63859	0.26389	49.15000	22.79456	5.00000
6.00000	1.00000	-74.54527	-30.10787	2009.00000	46.20764	0.12401	0.04028	23.00000	0.57641	5.00000
6.00000	1.00000	-74.50800	-29.94000	2009.00000	46.64444	0.56128	0.22222	15.85000	26.78511	5.00000
6.00000	1.00000	-74.43667	-29.78600	2009.00000	47.57778	0.49504	0.57778	16.65000	27.34607	5.00000
6.00000	1.00000	-74.45800	-29.50200	2009.00000	48.64028	0.55833	0.52500	25.35000	26.22715	5.00000
6.00000	1.00000	-74.44323	-29.57919	2009.00000	49.32431	0.24214	0.01806	17.40000	9.17193	5.00000
6.00000	1.00000	-74.52903	-29.45845	2009.00000	49.62917	0.54734	0.43889	17.40000	26.11888	5.00000
6.00000	1.00000	-74.63800	-29.83400	2009.00000	50.28056	0.19768	0.01389	30.15000	4.82478	5.00000
6.00000	1.00000	-74.68300	-29.99100	2009.00000	50.67708	0.59378	0.49583	30.15000	23.80318	5.00000
6.00000	1.00000	-74.57900	-29.39300	2009.00000	51.54028	0.45863	0.58333	11.10000	25.02973	5.00000
6.00000	1.00000	-74.54100	-29.25000	2009.00000	52.60556	0.52431	0.53611	33.30000	25.43082	5.00000
6.00000	1.00000	-74.42400	-29.10600	2009.00000	53.71806	0.63721	0.23333	15.85000	20.15687	5.00000
6.00000	1.00000	-74.26270	-28.48231	2009.00000	55.30417	0.22505	0.03056	35.65000	5.46074	5.00000
6.00000	1.00000	-74.26200	-28.36200	2009.00000	55.64167	0.56288	0.41667	35.65000	23.70009	5.00000
6.00000	1.00000	-74.27800	-28.63000	2009.00000	56.67847	0.59894	0.45139	45.20000	21.64627	5.00000
6.00000	1.00000	-74.19916	-28.34535	2009.00000	57.81597	0.73724	0.02083	33.30000	9.88130	5.00000
6.00000	1.00000	-74.14589	-28.21798	2009.00000	58.25972	0.18134	0.01667	46.00000	0.40205	5.00000
6.00000	1.00000	-74.14533	-28.27350	2009.00000	58.65069	0.57216	0.33194	46.00000	22.31513	5.00000
6.00000	1.00000	-73.86850	-28.16475	2009.00000	60.61319	0.53496	0.27917	9.50000	22.93652	5.00000
6.00000	1.00000	-73.40600	-27.97000	2009.00000	63.66111	0.58342	0.38889	21.40000	20.52373	5.00000
6.00000	1.00000	-73.33200	-27.66300	2009.00000	65.01667	0.93982	0.25556	2.30000	-9.83919	2.00000
6.00000	1.00000	-72.76300	-27.05100	2009.00000	68.67431	0.59916	0.25694	4.70000	18.21141	5.00000
6.00000	1.00000	-72.79100	-26.94100	2009.00000	69.60903	0.53419	0.34861	8.70000	20.49313	5.00000
6.00000	1.00000	-72.91438	-26.49083	2009.00000	75.87778	0.80419	0.03611	10.25000	-4.05014	4.00000
6.00000	1.00000	-72.91607	-26.45166	2009.00000	75.94514	0.87166	0.04306	10.25000	-10.27765	2.00000
6.00000	1.00000	-72.91766	-26.41492	2009.00000	76.00833	0.93496	0.04444	10.25000	-14.37354	1.00000
6.00000	1.00000	-72.91857	-26.39393	2009.00000	76.04444	0.97113	0.02222	19.75000	-15.66247	1.00000
6.00000	1.00000	-72.91300	-26.70300	2009.00000	76.66667	0.59249	0.31667	18.25000	15.28223	5.00000
6.00000	1.00000	-73.26559	-26.56088	2009.00000	79.01597	0.94219	0.03194	39.65000	-15.58281	1.00000
6.00000	1.00000	-73.27302	-26.55523	2009.00000	79.06181	0.98804	0.02361	39.65000	-16.80889	1.00000
6.00000	1.00000	-73.96600	-25.61900	2009.00000	82.66458	0.59342	0.37361	68.20000	11.93784	5.00000
6.00000	1.00000	-74.49375	-26.01067	2009.00000	84.84931	0.77705	0.38472	50.75000	-4.62450	4.00000
31.00000	1.00000	-74.54692	-37.70081	2011.00000	42.46181	0.35708	0.05139	38.80000	22.23788	5.00000
31.00000	1.00000	-74.54550	-37.72975	2011.00000	42.73472	0.62992	0.46389	6.30000	24.59879	5.00000
31.00000	1.00000	-74.54953	-37.92253	2011.00000	43.21389	0.10855	0.01389	39.60000	0.85883	5.00000
31.00000	1.00000	-74.54663	-37.91963	2011.00000	43.23264	0.12731	0.01528	39.60000	1.95205	5.00000
31.00000	1.00000	-74.42520	-37.99400	2011.00000	43.73958	0.63404	0.60972	36.45000	24.05414	5.00000
31.00000	1.00000	-74.36900	-38.12100	2011.00000	44.26250	0.15661	0.10000	14.25000	3.52450	5.00000
31.00000	1.00000	-74.37100	-38.19700	2011.00000	44.73889	0.63279	0.72500	8.70000	23.84901	5.00000
31.00000	1.00000	-74.35563	-38.85165	2011.00000	45.82917	0.72125	0.11944	0.00000	15.85259	5.00000
31.00000	1.00000	-74.35100	-38.86600	2011.00000	45.96806	0.86009	0.15556	0.00000	3.10817	5.00000
31.00000	1.00000	-74.34500	-38.88400	2011.00000	46.06667	0.95866	0.03889	0.00000	-2.33796	4.00000
31.00000	1.00000	-74.34372	-38.89321	2011.00000	46.18125	0.07321	0.18750	0.00000	-1.94148	4.00000
31.00000	1.00000	-74.34463	-38.96586	2011.00000	46.34653	0.23829	0.01250	0.00000	9.95724	5.00000
31.00000	1.00000	-74.34581	-38.97213	2011.00000	46.37431	0.26605	0.04028	0.00000	12.62755	5.00000
31.00000	1.00000	-74.34031	-39.00385	2011.00000	46.54861	0.44027	0.03611	0.00000	26.47177	5.00000
31.00000	1.00000	-74.30425	-38.94450	2011.00000	46.82917	0.72099	0.43056	0.00000	15.55001	5.00000
31.00000	1.00000	-74.29208	-38.90512	2011.00000	47.05347	0.94540	0.01528	0.00000	-2.28473	4.00000
31.00000	1.00000	-74.27970	-38.95435	2011.00000	47.08333	0.97513	0.00833	0.00000	-3.16656	4.00000
31.00000	1.00000	-74.27300	-38.98100	2011.00000	47.09722	0.98894	0.01667	0.00000	-3.40333	4.00000
31.00000	1.00000	-74.26600	-39.05800	2011.00000	47.31042	0.20192	0.02917	0.00000	6.23302	5.00000
31.00000	1.00000	-74.26699	-39.06258	2011.00000	47.33333	0.22483	0.01389	0.00000	8.33653	5.00000
31.00000	1.00000	-74.26780	-39.06631	2011.00000	47.35417	0.24565	0.02500	0.00000	10.31940	5.00000
31.00000	1.00000	-74.26857	-39.06991	2011.00000	47.37431	0.26578	0.01250	0.00000	12.27008	5.00000
31.00000	1.00000	-74.22740	-39.09800	2011.00000	47.71528	0.60667	0.61111	0.00000	24.67656	5.00000
31.00000	1.00000	-74.19700	-39.10000	2011.00000	48.03472	0.92611	0.01389	0.00000	-1.88993	4.00000
31.00000	1.00000	-74.17788	-39.13862	2011.00000	48.27292	0.16420	0.02639	0.00000	2.65850	5.00000
31.00000	1.00000	-74.17800	-39.19810	2011.00000	48.64861	0.53973	0.66667	0.00000	27.16273	5.00000
31.00000	1.00000	-74.17800	-39.21200	2011.00000	49.02986	0.92094	0.09306	0.00000	-2.00145	4.00000
31.00000	1.00000	-74.16520	-39.25480	2011.00000	49.61875	0.50971	0.57361	0.00000	27.14588	5.00000
31.00000	1.00000	-74.14050	-39.27750	2011.00000	50.02083	0.91173	0.01389	0.00000	-1.89553	4.00000
31.00000	1.00000	-74.12176	-39.27907	2011.00000	50.16319	0.05409	0.01528	0.00000	-4.15119	4.00000
31.00000	1.00000	-74.11367	-39.39067	2011.00000	50.63611	0.52669	0.58056	0.00000	26.72923	5.00000
31.00000	1.00000	-73.97225	-39.34150	2011.00000	51.67917	0.56988	0.63056	0.00000	25.35183	5.00000
31.00000	1.00000	-73.95748	-39.35991	2011.00000	52.05069	0.94136	0.02361	0.00000	-4.21349	4.00000
31.00000	1.00000	-73.94336	-39.36095	2011.00000	52.15486	0.04553	0.03472	0.00000	-5.24723	4.00000
31.00000	1.00000	-73.89533	-39.32267	2011.00000	52.57778	0.46855	0.59722	0.00000	25.79128	5.00000
31.00000	1.00000	-73.72625	-39.11750	2011.00000	53.67361	0.56495	0.40833	0.00000	25.04208	5.00000
31.00000	1.00000	-73.74200	-38.94900	2011.00000	54.65972	0.55153	0.38056	0.00000	25.11237	5.00000
31.00000	1.00000	-73.89800	-39.25900	2011.00000	55.42639	0.31734	0.03333	0.00000	14.60551	5.00000
31.00000	1.00000	-73.92022	-39.34056	2011.00000	55.55625	0.44697	0.01806	0.00000	23.95014	5.00000
31.00000	1.00000	-73.93076	-39.39296	2011.00000	55.61875	0.50933	0.05972	0.00000	25.19604	5.00000
31.00000	1.00000	-73.98489	-39.68178	2011.00000	56.47222	0.36200	0.65278	58.65000	18.18719	5.00000
31.00000	1.00000	-73.98196	-39.76724	2011.00000	57.01319	0.90273	0.03750	35.65000	-4.06523	4.00000
31.00000	1.00000	-73.97935	-39.86670	2011.00000	57.61181	0.50106	0.38750	46.80000	24.38416	5.00000
31.00000	1.00000	-73.92300	-39.86100	2011.00000	58.59792	0.48719	0.40694	52.30000	23.93583	5.00000
31.00000	1.00000	-73.99600	-39.95000	2011.00000	59.59653	0.48556	0.29028	57.90000	23.46349	5.00000
31.00000	1.00000	-74.08600	-40.02767	2011.00000	61.45000	0.33881	0.29444	69.80000	14.38134	5.00000
31.00000	1.00000	-74.05000	-40.27200	2011.00000	62.56528	0.45341	0.31389	42.00000	21.47243	5.00000
31.00000	1.00000	-73.99167	-40.42800	2011.00000	63.52708	0.41478	0.33472	42.05000	19.35564	5.00000
31.00000	1.00000	-73.85900	-40.45700	2011.00000	64.57708	0.46470	0.19306	66.60000	21.24989	5.00000
31.00000	1.00000	-73.77400	-40.55300	2011.00000	65.53750	0.42485	0.20833	39.65000	19.34053	5.00000
31.00000	1.00000	-73.90300	-40.73000	2011.00000	67.39306	0.27992	0.06944	38.80000	6.72571	5.00000
31.00000	1.00000	-73.89682	-40.71620	2011.00000	67.43611	0.32301	0.01389	38.80000	10.87099	5.00000
31.00000	1.00000	-73.85357	-40.61445	2011.00000	68.07014	0.95732	0.04861	53.15000	-11.00692	2.00000
31.00000	1.00000	-73.83050	-40.56800	2011.00000	68.36806	0.25537	0.09722	53.95000	3.92818	5.00000
31.00000	1.00000	-73.83575	-40.55437	2011.00000	68.43194	0.31929	0.02778	30.95000	10.18634	5.00000
31.00000	1.00000	-73.83623	-40.55174	2011.00000	68.45556	0.34291	0.01667	30.95000	12.32521	5.00000
31.00000	1.00000	-73.83800	-40.54200	2011.00000	68.60139	0.48877	0.26111	30.95000	20.20533	5.00000
31.00000	1.00000	-73.92000	-41.10600	2011.00000	70.56944	0.45526	0.30556	28.50000	18.60044	5.00000
31.00000	1.00000	-73.76750	-41.11400	2011.00000	71.62292	0.50871	0.32639	39.65000	19.19501	5.00000
31.00000	1.00000	-73.65350	-40.92800	2011.00000	73.06667	0.95298	0.02778	42.80000	-13.04151	1.00000
31.00000	1.00000	-73.68826	-40.86230	2011.00000	73.82361	0.71010	0.01944	20.60000	6.58152	5.00000
31.00000	1.00000	-73.68138	-40.78017	2011.00000	74.68681	0.57353	0.10417	24.55000	16.56402	5.00000
31.00000	1.00000	-73.71688	-40.78667	2011.00000	74.87361	0.76031	0.01667	44.40000	1.13925	5.00000
31.00000	1.00000	-73.79000	-40.62400	2011.00000	76.02222	0.90938	0.06667	39.65000	-12.07949	1.00000
31.00000	1.00000	-73.78097	-40.65934	2011.00000	76.55625	0.44331	0.10139	17.40000	15.98592	5.00000
31.00000	1.00000	-73.72093	-40.69348	2011.00000	77.01944	0.90641	0.06389	39.60000	-12.36037	1.00000
31.00000	1.00000	-73.71342	-40.68891	2011.00000	77.06250	0.94948	0.01667	34.05000	-14.46228	1.00000
31.00000	1.00000	-73.67700	-40.71500	2011.00000	77.86042	0.74732	0.04861	40.45000	1.25832	5.00000
31.00000	1.00000	-73.65770	-40.64674	2011.00000	78.03681	0.92390	0.07639	40.45000	-13.79349	1.00000
31.00000	1.00000	-73.77400	-40.30900	2011.00000	79.16389	0.05192	0.16944	54.70000	-15.51429	1.00000
31.00000	1.00000	-73.80100	-40.51680	2011.00000	80.08611	0.97356	0.22778	69.00000	-16.26280	1.00000
31.00000	1.00000	-74.43900	-38.65700	2011.00000	82.04306	0.93567	0.06389	65.80000	-15.25512	1.00000
31.00000	1.00000	-74.77500	-37.73267	2011.00000	83.14097	0.03616	0.45417	57.10000	-16.48679	1.00000
31.00000	1.00000	-75.00133	-37.37767	2011.00000	84.12292	0.01909	0.02361	53.90000	-16.89531	1.00000
31.00000	1.00000	-75.20733	-33.56267	2011.00000	86.96181	0.86858	0.16250	49.15000	-12.77522	1.00000
31.00000	1.00000	-75.18767	-33.55367	2011.00000	87.07431	0.98110	0.05972	10.25000	-17.79062	1.00000
31.00000	1.00000	-75.18300	-33.57900	2011.00000	87.11597	0.02270	0.02083	10.25000	-17.84122	1.00000
31.00000	1.00000	-75.16340	-33.68137	2011.00000	87.17986	0.08630	0.04583	10.25000	-15.95482	1.00000
31.00000	1.00000	-75.15500	-33.57600	2011.00000	87.91458	0.82132	0.03194	42.05000	-9.48416	2.00000
31.00000	1.00000	-75.14900	-33.57400	2011.00000	87.93819	0.84493	0.01250	42.05000	-11.43102	2.00000
31.00000	1.00000	-75.15041	-33.58393	2011.00000	87.97083	0.87754	0.01667	42.05000	-13.83100	1.00000
31.00000	1.00000	-75.14792	-33.57913	2011.00000	88.00208	0.90881	0.01806	42.05000	-15.73640	1.00000
31.00000	1.00000	-75.14399	-33.57155	2011.00000	88.05139	0.95813	0.06389	7.90000	-17.75595	1.00000
31.00000	1.00000	-75.13800	-33.56000	2011.00000	88.12153	0.02831	0.03750	7.90000	-18.19779	1.00000
31.00000	1.00000	-75.13800	-33.55567	2011.00000	88.16042	0.06721	0.02917	7.90000	-17.16780	1.00000
31.00000	1.00000	-75.13558	-33.58151	2011.00000	88.18472	0.09144	0.01389	17.40000	-16.10266	1.00000
31.00000	1.00000	-75.07800	-33.38533	2011.00000	88.97500	0.88226	0.06389	63.45000	-14.59232	1.00000
31.00000	1.00000	-75.05617	-33.35307	2011.00000	89.10972	0.01707	0.04722	24.55000	-18.79669	1.00000
31.00000	1.00000	-75.04500	-33.33933	2011.00000	89.16597	0.07336	0.05694	24.55000	-17.38629	1.00000
31.00000	1.00000	-74.95913	-33.07690	2011.00000	89.95347	0.86159	0.02639	61.05000	-13.60970	1.00000
31.00000	1.00000	-74.95244	-33.05572	2011.00000	89.99931	0.90748	0.03472	61.05000	-16.61275	1.00000
31.00000	1.00000	-74.95100	-33.02900	2011.00000	90.02431	0.93256	0.01250	26.95000	-17.83422	1.00000
31.00000	1.00000	-74.94473	-33.02580	2011.00000	90.05833	0.96660	0.01667	26.95000	-18.94223	1.00000
31.00000	1.00000	-74.82973	-32.75831	2011.00000	90.87917	0.78817	0.02500	42.05000	-7.80103	3.00000
31.00000	1.00000	-74.81850	-32.74550	2011.00000	91.02569	0.93473	0.21250	42.05000	-18.43564	1.00000
31.00000	1.00000	-74.86518	-32.55774	2011.00000	91.16667	0.07623	0.06111	5.55000	-18.17293	1.00000
31.00000	1.00000	-75.12434	-31.29308	2011.00000	92.86528	0.77835	0.05000	28.50000	-7.62384	3.00000
31.00000	1.00000	-75.10791	-31.27513	2011.00000	92.98264	0.89576	0.07083	28.50000	-16.98872	1.00000
31.00000	1.00000	-75.08684	-31.22595	2011.00000	93.10972	0.02298	0.02778	5.50000	-20.23304	1.00000
31.00000	1.00000	-74.98200	-30.90975	2011.00000	93.97014	0.88428	0.04583	53.90000	-16.74918	1.00000
31.00000	1.00000	-74.96964	-30.88527	2011.00000	94.05486	0.96907	0.01528	26.15000	-20.51911	1.00000
31.00000	1.00000	-74.96490	-30.87579	2011.00000	94.10417	0.01840	0.08056	26.15000	-20.78467	1.00000
31.00000	1.00000	-74.95350	-30.84450	2011.00000	94.17500	0.08932	0.01667	22.20000	-18.58350	1.00000
31.00000	1.00000	-74.94800	-30.84900	2011.00000	94.20694	0.12125	0.04444	22.20000	-16.71335	1.00000
31.00000	1.00000	-74.93986	-30.79143	2011.00000	95.03611	0.95058	0.43056	69.00000	-20.44949	1.00000
31.00000	1.00000	-74.89284	-30.71555	2011.00000	95.96944	0.88412	0.02222	32.50000	-17.57427	1.00000
31.00000	1.00000	-74.89262	-30.71362	2011.00000	95.99028	0.90496	0.01111	32.50000	-18.85223	1.00000
31.00000	1.00000	-74.89245	-30.71208	2011.00000	96.01736	0.93205	0.04028	32.50000	-20.19209	1.00000
31.00000	1.00000	-74.89200	-30.70800	2011.00000	96.04931	0.96401	0.02083	4.70000	-21.24817	1.00000
31.00000	1.00000	-74.87962	-30.70376	2011.00000	96.16736	0.08207	0.01250	4.70000	-19.73467	1.00000
31.00000	1.00000	-74.87818	-30.70077	2011.00000	96.19028	0.10500	0.03056	17.40000	-18.50474	1.00000
31.00000	1.00000	-74.68098	-30.30511	2011.00000	97.18542	0.10124	0.02917	15.80000	-19.23884	1.00000
31.00000	1.00000	-74.61600	-30.06625	2011.00000	98.03889	0.95537	0.51111	49.95000	-22.04397	1.00000
31.00000	1.00000	-74.66800	-30.26600	2011.00000	98.97222	0.88815	0.03889	41.25000	-19.14304	1.00000
31.00000	1.00000	-74.67402	-30.28726	2011.00000	99.02153	0.93740	0.04306	11.10000	-21.74724	1.00000
31.00000	1.00000	-74.67571	-30.29528	2011.00000	99.05278	0.96862	0.01667	11.10000	-22.69413	1.00000
31.00000	1.00000	-74.68050	-30.31792	2011.00000	99.14792	0.06370	0.04861	11.10000	-21.79657	1.00000
31.00000	1.00000	-74.68239	-30.32577	2011.00000	99.18194	0.09771	0.01667	7.90000	-20.15564	1.00000
31.00000	1.00000	-74.70550	-30.26125	2011.00000	99.98958	0.90552	0.40694	57.05000	-20.55189	1.00000
31.00000	1.00000	-74.64262	-30.23262	2011.00000	101.03472	0.95074	0.45278	60.30000	-23.00106	1.00000
31.00000	1.00000	-74.65100	-30.00000	2011.00000	101.69931	0.61597	0.27083	49.95000	2.86561	5.00000
31.00000	1.00000	-74.64356	-30.10952	2011.00000	102.92847	0.84483	0.03194	45.20000	-17.43670	1.00000
31.00000	1.00000	-74.64515	-30.11453	2011.00000	102.96042	0.87677	0.02917	45.20000	-19.87697	1.00000
31.00000	1.00000	-74.64541	-30.11899	2011.00000	103.01528	0.93161	0.02500	11.10000	-23.02096	1.00000
31.00000	1.00000	-74.64586	-30.12659	2011.00000	103.10903	0.02534	0.01250	11.10000	-24.33029	1.00000
31.00000	1.00000	-74.60328	-30.17690	2011.00000	104.12986	0.04604	0.05417	34.05000	-24.25713	1.00000
31.00000	1.00000	-74.59700	-30.22400	2011.00000	104.17431	0.09035	0.03194	34.05000	-22.38746	1.00000
31.00000	1.00000	-74.59850	-30.25616	2011.00000	104.25972	0.17568	0.01667	25.35000	-16.15661	1.00000
31.00000	1.00000	-74.63360	-30.46120	2011.00000	104.99306	0.90844	0.52222	52.35000	-22.61663	1.00000
31.00000	1.00000	-74.60087	-31.14088	2011.00000	106.09792	0.01141	0.41528	49.95000	-25.60659	1.00000
31.00000	1.00000	-74.62200	-31.39700	2011.00000	107.34306	0.25584	0.02222	11.10000	-9.67494	2.00000
31.00000	1.00000	-74.68639	-31.28958	2011.00000	108.22292	0.13600	0.01250	6.30000	-20.67792	1.00000
31.00000	1.00000	-74.68742	-31.29199	2011.00000	108.25556	0.16863	0.01389	6.30000	-18.04290	1.00000
31.00000	1.00000	-74.77325	-31.16750	2011.00000	109.27153	0.18495	0.33472	50.75000	-16.90751	1.00000
31.00000	1.00000	-74.75404	-31.02145	2011.00000	110.12639	0.04022	0.02778	4.75000	-26.34535	1.00000
31.00000	1.00000	-75.11745	-31.01063	2011.00000	111.97292	0.88678	0.01528	34.85000	-23.39964	1.00000
31.00000	1.00000	-75.11190	-30.98416	2011.00000	112.03125	0.94518	0.07917	34.85000	-26.29147	1.00000
31.00000	1.00000	-75.10735	-30.96242	2011.00000	112.07917	0.99316	0.01389	22.95000	-27.19930	1.00000
31.00000	1.00000	-75.10550	-30.95850	2011.00000	112.10208	0.01609	0.02917	22.95000	-27.11964	1.00000
31.00000	1.00000	-75.01182	-30.68153	2011.00000	112.87431	0.78908	0.01250	37.25000	-15.91401	1.00000
31.00000	1.00000	-75.00891	-30.67276	2011.00000	112.89931	0.81410	0.03472	37.25000	-18.16793	1.00000
31.00000	1.00000	-75.00400	-30.66925	2011.00000	112.94167	0.85647	0.04722	37.25000	-21.67565	1.00000
31.00000	1.00000	-75.00102	-30.66250	2011.00000	113.02083	0.93566	0.06111	37.25000	-26.38311	1.00000
31.00000	1.00000	-74.99909	-30.65323	2011.00000	113.09236	0.00721	0.07639	7.10000	-27.62942	1.00000
31.00000	1.00000	-75.03856	-30.88699	2011.00000	113.92639	0.84059	0.03056	46.75000	-20.73501	1.00000
31.00000	1.00000	-75.06337	-31.05462	2011.00000	114.05972	0.97346	0.01389	24.55000	-27.71205	1.00000
31.00000	1.00000	-75.18877	-31.51217	2011.00000	114.74861	0.66108	0.01667	37.25000	-5.23324	4.00000
31.00000	1.00000	-75.19595	-31.51991	2011.00000	114.78819	0.70064	0.01806	37.25000	-8.49611	2.00000
31.00000	1.00000	-75.20351	-31.52806	2011.00000	114.83958	0.75201	0.03750	37.25000	-13.13306	1.00000
31.00000	1.00000	-75.21144	-31.53661	2011.00000	114.87986	0.79226	0.04028	3.15000	-16.82249	1.00000
31.00000	1.00000	-75.21774	-31.54340	2011.00000	114.90833	0.82071	0.01389	3.15000	-19.32570	1.00000
31.00000	1.00000	-75.22341	-31.54951	2011.00000	114.93958	0.85195	0.04583	3.15000	-21.86588	1.00000
31.00000	1.00000	-75.22870	-31.55521	2011.00000	115.03264	0.94499	0.13750	3.15000	-27.17464	1.00000
31.00000	1.00000	-75.25555	-31.57405	2011.00000	115.16250	0.07479	0.05833	0.00000	-26.26237	1.00000
31.00000	1.00000	-75.26400	-31.58900	2011.00000	115.21250	0.12475	0.03611	0.75000	-23.35927	1.00000
31.00000	1.00000	-75.26500	-31.58300	2011.00000	115.24514	0.15741	0.02083	0.75000	-20.91605	1.00000
31.00000	1.00000	-75.35838	-32.06590	2011.00000	116.17083	0.08176	0.01389	9.45000	-26.15836	1.00000
31.00000	1.00000	-75.36126	-32.08508	2011.00000	116.21319	0.12407	0.06806	3.90000	-23.65097	1.00000
31.00000	1.00000	-75.37100	-32.15000	2011.00000	116.26736	0.17806	0.03750	3.90000	-19.47460	1.00000
31.00000	1.00000	-75.46301	-32.67428	2011.00000	116.94097	0.85021	0.02083	34.10000	-22.24733	1.00000
31.00000	1.00000	-75.45654	-32.72248	2011.00000	116.99792	0.90702	0.06250	34.10000	-25.97155	1.00000
31.00000	1.00000	-75.44923	-32.86143	2011.00000	117.14931	0.05802	0.01528	0.75000	-27.40548	1.00000
31.00000	1.00000	-75.45008	-32.89305	2011.00000	117.18056	0.08919	0.04444	0.75000	-26.01480	1.00000
31.00000	1.00000	-75.45130	-32.93802	2011.00000	117.23889	0.14739	0.05000	3.10000	-22.21161	1.00000
31.00000	1.00000	-75.77643	-31.15214	2011.00000	118.96944	0.88291	0.42222	64.25000	-24.95663	1.00000
31.00000	1.00000	-75.68329	-30.80714	2011.00000	120.04444	0.95887	0.39444	38.85000	-28.72484	1.00000
31.00000	1.00000	-75.73680	-30.39620	2011.00000	121.01458	0.93015	0.40139	72.15000	-28.05473	1.00000
31.00000	1.00000	-75.77250	-30.19450	2011.00000	122.14167	0.05779	0.46944	56.30000	-28.62533	1.00000
33.00000	1.00000	-74.72667	-36.11800	2011.00000	41.17500	0.07467	0.42500	61.85000	0.13644	5.00000
33.00000	1.00000	-74.74568	-36.23980	2011.00000	41.40417	0.30350	0.02778	7.90000	17.76471	5.00000
33.00000	1.00000	-74.74700	-36.23700	2011.00000	41.44236	0.34170	0.02361	7.90000	21.17734	5.00000
33.00000	1.00000	-74.75910	-36.34890	2011.00000	41.92639	0.82542	0.66667	28.50000	7.46527	5.00000
33.00000	1.00000	-74.76245	-36.33195	2011.00000	42.28125	0.18033	0.04028	6.30000	6.25662	5.00000
33.00000	1.00000	-74.74300	-36.26400	2011.00000	42.46181	0.36107	0.00694	33.25000	22.45876	5.00000
33.00000	1.00000	-74.73425	-36.28000	2011.00000	43.00972	0.90894	0.66667	28.50000	1.15638	5.00000
33.00000	1.00000	-74.66200	-36.25200	2011.00000	43.39167	0.29097	0.09444	14.25000	15.97073	5.00000
33.00000	1.00000	-74.62100	-36.45800	2011.00000	44.33333	0.23206	0.69722	52.35000	10.08456	5.00000
33.00000	1.00000	-74.63633	-36.87600	2011.00000	46.04444	0.94201	0.61111	44.40000	-1.49101	4.00000
33.00000	1.00000	-74.55380	-36.88980	2011.00000	47.16736	0.06489	0.64306	36.45000	-2.37176	4.00000
33.00000	1.00000	-74.44550	-37.28100	2011.00000	47.94306	0.83950	0.23889	41.20000	4.13081	5.00000
33.00000	1.00000	-74.52700	-37.46040	2011.00000	48.91111	0.80705	0.66667	47.60000	6.65280	5.00000
33.00000	1.00000	-74.55381	-37.51613	2011.00000	49.28889	0.18468	0.08611	0.00000	4.19290	5.00000
33.00000	1.00000	-74.56390	-37.71230	2011.00000	50.03542	0.93066	0.59861	43.60000	-2.48575	4.00000
33.00000	1.00000	-74.43778	-37.87089	2011.00000	51.16458	0.05939	0.61806	36.50000	-4.05502	4.00000
33.00000	1.00000	-74.37712	-38.10863	2011.00000	52.11458	0.00873	0.62917	54.70000	-5.20875	4.00000
33.00000	1.00000	-74.29867	-38.15067	2011.00000	52.89306	0.78708	0.35278	15.05000	7.03695	5.00000
33.00000	1.00000	-74.43410	-38.50490	2011.00000	54.06736	0.96040	0.72083	38.05000	-5.16533	4.00000
33.00000	1.00000	-74.48800	-38.58300	2011.00000	54.79792	0.69074	0.01250	45.20000	15.50198	5.00000
33.00000	1.00000	-74.55750	-38.84400	2011.00000	55.24167	0.13377	0.01389	15.05000	-1.75152	4.00000
33.00000	1.00000	-74.56206	-38.86983	2011.00000	55.28958	0.18161	0.01250	15.05000	1.86522	5.00000
33.00000	1.00000	-74.57533	-39.02400	2011.00000	55.62847	0.52007	0.16528	40.45000	24.50572	5.00000
33.00000	1.00000	-74.58867	-39.15800	2011.00000	56.00556	0.89678	0.21944	7.05000	-2.85145	4.00000
33.00000	1.00000	-74.55286	-39.21457	2011.00000	56.78264	0.67371	0.62361	32.50000	16.22999	5.00000
33.00000	1.00000	-74.43625	-39.15625	2011.00000	58.01806	0.90929	0.59444	46.75000	-4.46231	4.00000
33.00000	1.00000	-74.33309	-39.29761	2011.00000	59.37153	0.26237	0.02083	36.45000	7.83050	5.00000
33.00000	1.00000	-74.37950	-39.29100	2011.00000	59.86667	0.75753	0.41667	48.35000	7.31265	5.00000
33.00000	1.00000	-74.26167	-39.92250	2011.00000	61.10764	0.99674	0.51528	33.30000	-8.64294	2.00000
33.00000	1.00000	-74.33614	-40.22400	2011.00000	62.02986	0.91813	0.56250	54.75000	-6.56043	3.00000
33.00000	1.00000	-74.33380	-40.51740	2011.00000	63.07639	0.96384	0.62778	61.05000	-8.77783	2.00000
33.00000	1.00000	-74.18586	-41.12129	2011.00000	65.05069	0.93647	0.54583	55.50000	-8.73811	2.00000
33.00000	1.00000	-74.11800	-41.41914	2011.00000	66.03264	0.91759	0.56806	52.35000	-8.28043	2.00000
33.00000	1.00000	-74.05320	-41.60992	2011.00000	66.76250	0.64692	0.01389	52.35000	14.85639	5.00000
33.00000	1.00000	-74.05132	-41.60972	2011.00000	66.78333	0.66775	0.01667	52.35000	13.13664	5.00000
33.00000	1.00000	-74.04824	-41.60939	2011.00000	66.81736	0.70178	0.02361	52.35000	10.05346	5.00000
33.00000	1.00000	-74.02233	-41.60533	2011.00000	67.08542	0.96985	0.02917	0.00000	-10.79719	2.00000
33.00000	1.00000	-74.01944	-41.59723	2011.00000	67.12708	0.01154	0.05139	0.00000	-11.24564	2.00000
33.00000	1.00000	-74.01372	-41.58123	2011.00000	67.16597	0.05047	0.02361	0.00000	-10.68028	2.00000
33.00000	1.00000	-74.20786	-42.30813	2011.00000	68.85278	0.73526	0.01111	30.95000	6.00205	5.00000
33.00000	1.00000	-74.20930	-42.31254	2011.00000	68.87361	0.75608	0.01111	30.95000	3.95761	5.00000
33.00000	1.00000	-74.21132	-42.31873	2011.00000	68.90278	0.78523	0.04444	30.95000	1.10973	5.00000
33.00000	1.00000	-74.21439	-42.32815	2011.00000	68.94722	0.82964	0.02222	30.95000	-3.01635	4.00000
33.00000	1.00000	-74.22005	-42.34552	2011.00000	69.02917	0.91154	0.01389	0.00000	-9.05283	2.00000
33.00000	1.00000	-74.22489	-42.36039	2011.00000	69.09931	0.98164	0.02083	0.00000	-11.62201	2.00000
33.00000	1.00000	-74.22705	-42.36701	2011.00000	69.13056	0.01287	0.03611	0.00000	-11.81658	2.00000
33.00000	1.00000	-74.23106	-42.38265	2011.00000	69.18333	0.06560	0.03333	7.10000	-10.77210	2.00000
33.00000	1.00000	-74.24559	-42.45062	2011.00000	69.35625	0.23833	0.01806	31.70000	1.92546	5.00000
33.00000	1.00000	-74.24833	-42.46345	2011.00000	69.38889	0.27093	0.00833	31.70000	5.09370	5.00000
33.00000	1.00000	-74.26969	-42.56336	2011.00000	69.64306	0.52482	0.01667	47.60000	19.36604	5.00000
33.00000	1.00000	-74.27272	-42.57755	2011.00000	69.67917	0.56090	0.02500	23.00000	18.51182	5.00000
33.00000	1.00000	-74.28350	-42.63700	2011.00000	69.84028	0.72184	0.03333	23.00000	6.89574	5.00000
33.00000	1.00000	-74.27434	-42.66368	2011.00000	69.94514	0.82663	0.02639	0.00000	-3.12058	4.00000
33.00000	1.00000	-74.58670	-42.29100	2011.00000	71.71181	0.59433	0.02083	34.10000	15.96527	5.00000
33.00000	1.00000	-74.58091	-42.29285	2011.00000	71.76181	0.64433	0.02639	34.10000	12.74469	5.00000
33.00000	1.00000	-74.56950	-42.29450	2011.00000	71.85139	0.73390	0.04444	34.10000	4.90110	5.00000
33.00000	1.00000	-74.56231	-42.28819	2011.00000	71.91389	0.79642	0.07778	34.10000	-1.06454	4.00000
33.00000	1.00000	-74.55522	-42.28219	2011.00000	71.96944	0.85199	0.02778	34.10000	-5.91680	4.00000
33.00000	1.00000	-74.54384	-42.27256	2011.00000	72.08333	0.96591	0.08333	0.00000	-12.17651	1.00000
33.00000	1.00000	-74.53848	-42.27347	2011.00000	72.14375	0.02632	0.03472	0.00000	-12.57663	1.00000
33.00000	1.00000	-74.53642	-42.27491	2011.00000	72.18889	0.07146	0.04167	18.25000	-11.42584	2.00000
33.00000	1.00000	-74.53393	-42.16988	2011.00000	72.80556	0.68842	0.03611	31.70000	8.73063	5.00000
33.00000	1.00000	-74.38500	-42.07200	2011.00000	75.00903	0.89216	0.02361	74.55000	-10.14962	2.00000
33.00000	1.00000	-74.37743	-42.06848	2011.00000	75.04167	0.92481	0.03333	36.45000	-12.01233	1.00000
33.00000	1.00000	-74.36865	-42.06439	2011.00000	75.06944	0.95260	0.01667	36.45000	-13.15580	1.00000
33.00000	1.00000	-74.36498	-42.06269	2011.00000	75.10139	0.98455	0.04444	36.45000	-13.90490	1.00000
33.00000	1.00000	-74.34917	-42.05534	2011.00000	75.15417	0.03735	0.01667	36.45000	-13.76345	1.00000
33.00000	1.00000	-74.34200	-42.05200	2011.00000	75.18333	0.06652	0.01111	18.20000	-12.94608	1.00000
33.00000	1.00000	-74.34300	-42.04600	2011.00000	75.20208	0.08529	0.02361	18.20000	-12.15396	1.00000
33.00000	1.00000	-74.33888	-42.01217	2011.00000	75.23958	0.12288	0.02083	18.20000	-10.01675	2.00000
33.00000	1.00000	-74.33800	-42.05800	2011.00000	75.83264	0.71581	0.01528	76.95000	5.06934	5.00000
33.00000	1.00000	-74.33954	-42.03996	2011.00000	75.90694	0.79017	0.03333	37.25000	-2.12528	4.00000
33.00000	1.00000	-74.34121	-42.02025	2011.00000	75.97500	0.85828	0.01944	37.25000	-8.14056	2.00000
33.00000	1.00000	-74.34165	-42.01506	2011.00000	75.99514	0.87843	0.01528	37.25000	-9.65043	2.00000
33.00000	1.00000	-74.34200	-42.01100	2011.00000	76.01806	0.90136	0.01667	0.75000	-11.16086	2.00000
33.00000	1.00000	-74.33918	-42.01946	2011.00000	76.20556	0.08883	0.01944	21.40000	-12.36755	1.00000
33.00000	1.00000	-74.24718	-41.78836	2011.00000	77.17500	0.05892	0.01389	19.75000	-14.07250	1.00000
33.00000	1.00000	-74.23897	-41.79223	2011.00000	77.23681	0.12072	0.05417	19.75000	-10.98310	2.00000
33.00000	1.00000	-74.23200	-41.95583	2011.00000	77.90903	0.79248	0.54861	72.95000	-3.17132	4.00000
33.00000	1.00000	-74.19771	-41.64657	2011.00000	79.34931	0.23362	0.79583	61.85000	-2.14539	4.00000
33.00000	1.00000	-75.33400	-40.87100	2011.00000	84.66458	0.55105	0.38750	65.05000	11.82992	5.00000
33.00000	1.00000	-75.40771	-40.05112	2011.00000	86.52639	0.41514	0.01389	38.05000	9.49304	5.00000
33.00000	1.00000	-75.40927	-40.08248	2011.00000	86.55069	0.43935	0.03194	38.05000	10.50456	5.00000
33.00000	1.00000	-75.41289	-40.15472	2011.00000	86.57917	0.46763	0.02222	38.05000	11.29022	5.00000
33.00000	1.00000	-75.41725	-40.26300	2011.00000	86.78403	0.67219	0.37917	38.05000	4.10660	5.00000
33.00000	1.00000	-75.42790	-40.27555	2011.00000	87.11319	0.00132	0.01528	5.50000	-17.71101	1.00000
33.00000	1.00000	-75.42493	-40.27704	2011.00000	87.16528	0.05340	0.03611	5.50000	-16.98723	1.00000
33.00000	1.00000	-75.49838	-38.86050	2011.00000	90.56944	0.46150	0.03889	49.95000	9.54431	5.00000
33.00000	1.00000	-75.51320	-37.94760	2011.00000	92.19861	0.09320	0.69444	33.30000	-17.19323	1.00000
33.00000	1.00000	-75.35832	-36.05164	2011.00000	95.11667	0.01652	0.00833	9.45000	-20.79435	1.00000
33.00000	1.00000	-75.35850	-36.04850	2011.00000	95.17847	0.07834	0.11250	9.45000	-19.13187	1.00000
33.00000	1.00000	-75.34531	-36.00384	2011.00000	95.90972	0.80971	0.01944	44.40000	-11.54407	2.00000
33.00000	1.00000	-75.34464	-35.99986	2011.00000	95.93611	0.83611	0.03056	44.40000	-13.75652	1.00000
33.00000	1.00000	-75.33950	-35.98875	2011.00000	96.00903	0.90906	0.10694	44.40000	-18.71913	1.00000
33.00000	1.00000	-75.22578	-35.71037	2011.00000	96.99583	0.89664	0.01389	64.25000	-18.49784	1.00000
33.00000	1.00000	-75.72225	-32.77275	2011.00000	101.23472	0.14369	0.51389	67.45000	-17.13902	1.00000
33.00000	1.00000	-75.88200	-31.00700	2011.00000	104.05486	0.96873	0.01528	18.20000	-23.35964	1.00000
33.00000	1.00000	-75.87875	-31.01558	2011.00000	104.09444	0.00829	0.06111	18.20000	-23.64022	1.00000
33.00000	1.00000	-75.91067	-31.61350	2011.00000	105.06597	0.97816	0.39583	46.80000	-23.84147	1.00000
33.00000	1.00000	-75.88749	-31.42553	2011.00000	105.99931	0.91201	0.01806	47.55000	-22.13116	1.00000
33.00000	1.00000	-75.86300	-31.33000	2011.00000	106.02986	0.94283	0.02361	21.40000	-23.42514	1.00000
33.00000	1.00000	-75.86716	-31.33256	2011.00000	106.05833	0.97130	0.02778	21.40000	-24.13826	1.00000
33.00000	1.00000	-75.79357	-30.57118	2011.00000	108.01458	0.92966	0.03750	21.40000	-23.71254	1.00000
33.00000	1.00000	-75.78675	-30.56225	2011.00000	108.09028	0.00538	0.10833	0.00000	-25.15478	1.00000
33.00000	1.00000	-75.78799	-30.57432	2011.00000	108.17917	0.09424	0.01944	2.35000	-22.57661	1.00000
33.00000	1.00000	-75.78951	-30.58363	2011.00000	108.21667	0.13171	0.05278	2.35000	-20.30161	1.00000
33.00000	1.00000	-75.79182	-30.59776	2011.00000	108.27361	0.18862	0.03611	2.35000	-15.93751	1.00000
33.00000	1.00000	-75.79300	-30.60500	2011.00000	108.29931	0.21429	0.01250	2.35000	-13.74661	1.00000
33.00000	1.00000	-75.78592	-30.59058	2011.00000	109.06389	0.97892	0.42500	29.30000	-25.38372	1.00000
33.00000	1.00000	-75.78623	-30.66002	2011.00000	109.90069	0.81553	0.01250	38.85000	-17.00396	1.00000
33.00000	1.00000	-75.80150	-30.81825	2011.00000	110.05000	0.96439	0.20000	38.85000	-25.47199	1.00000
33.00000	1.00000	-75.94114	-31.22714	2011.00000	115.04306	0.95631	0.30556	45.95000	-26.82991	1.00000
33.00000	1.00000	-76.05422	-31.27800	2011.00000	115.99583	0.90895	0.51944	57.10000	-25.26000	1.00000
33.00000	1.00000	-76.25350	-31.74150	2011.00000	117.72639	0.63822	0.08333	54.70000	-5.22211	4.00000
33.00000	1.00000	-76.11050	-31.27725	2011.00000	119.15625	0.06937	0.62361	43.60000	-26.98821	1.00000
33.00000	1.00000	-76.09200	-31.54020	2011.00000	120.03819	0.95058	0.42917	80.10000	-28.11939	1.00000
33.00000	1.00000	-75.98900	-31.31660	2011.00000	121.04028	0.95329	0.45833	74.55000	-28.59553	1.00000
33.00000	1.00000	-75.86700	-30.78929	2011.00000	122.08611	0.00059	0.38333	52.35000	-29.61474	1.00000
33.00000	1.00000	-75.88635	-30.85550	2011.00000	123.08819	0.00248	0.01528	59.50000	-29.88566	1.00000
33.00000	1.00000	-75.87046	-30.80784	2011.00000	123.13403	0.04845	0.01528	59.50000	-29.13362	1.00000
33.00000	1.00000	-75.90100	-30.95763	2011.00000	124.00903	0.92303	0.52361	53.90000	-28.50027	1.00000
33.00000	1.00000	-75.94229	-31.20874	2011.00000	125.12569	0.03900	0.01250	57.10000	-29.89626	1.00000
33.00000	1.00000	-75.93930	-31.20850	2011.00000	125.14097	0.05428	0.01528	57.10000	-29.45305	1.00000
33.00000	1.00000	-75.93300	-31.20800	2011.00000	125.17708	0.09039	0.02639	57.10000	-27.90193	1.00000
33.00000	1.00000	-75.93391	-31.20546	2011.00000	125.23819	0.15151	0.03194	16.65000	-23.94152	1.00000
33.00000	1.00000	-75.93511	-31.20738	2011.00000	125.29097	0.20429	0.01528	16.65000	-19.64983	1.00000
33.00000	1.00000	-75.93590	-31.20864	2011.00000	125.32569	0.23900	0.04583	16.65000	-16.63838	1.00000
33.00000	1.00000	-75.93740	-31.24300	2011.00000	125.91944	0.83266	0.51111	68.20000	-23.33187	1.00000
33.00000	1.00000	-75.93260	-31.23199	2011.00000	126.91875	0.83199	0.01250	49.15000	-23.55556	1.00000
33.00000	1.00000	-75.91800	-31.22500	2011.00000	127.18681	0.10007	0.01528	42.00000	-27.93039	1.00000
33.00000	1.00000	-75.91708	-31.21256	2011.00000	127.21319	0.12649	0.01806	42.00000	-26.28196	1.00000
33.00000	1.00000	-75.91660	-31.20609	2011.00000	127.22986	0.14318	0.01250	42.00000	-25.10632	1.00000
33.00000	1.00000	-75.91600	-31.19867	2011.00000	127.24792	0.16125	0.02083	42.00000	-23.73589	1.00000
33.00000	1.00000	-75.77396	-30.86820	2011.00000	129.10556	0.01981	0.00833	11.90000	-31.52330	1.00000
33.00000	1.00000	-75.66979	-30.79975	2011.00000	129.96597	0.88042	0.04861	58.70000	-28.00643	1.00000
33.00000	1.00000	-75.66453	-30.79864	2011.00000	129.99583	0.91028	0.00833	58.70000	-29.74285	1.00000
33.00000	1.00000	-75.66247	-30.79821	2011.00000	130.02778	0.94223	0.05278	33.30000	-31.10475	1.00000
33.00000	1.00000	-75.60302	-30.89846	2011.00000	131.33333	0.24750	0.05833	47.55000	-17.40872	1.00000
33.00000	1.00000	-75.53040	-30.79451	2011.00000	132.44167	0.35613	0.01111	55.50000	-8.86309	2.00000
33.00000	1.00000	-75.35295	-30.76372	2011.00000	133.20486	0.11941	0.01250	0.00000	-28.64170	1.00000
33.00000	1.00000	-75.35703	-30.71448	2011.00000	133.22292	0.13760	0.01250	0.00000	-27.33664	1.00000
33.00000	1.00000	-75.36489	-30.61980	2011.00000	133.25764	0.17258	0.01528	0.00000	-24.53469	1.00000
33.00000	1.00000	-75.36850	-30.57625	2011.00000	133.27361	0.18868	0.01389	0.00000	-23.15061	1.00000
33.00000	1.00000	-75.37196	-30.53459	2011.00000	133.28889	0.20407	0.01389	0.00000	-21.78981	1.00000
33.00000	1.00000	-75.37450	-30.50750	2011.00000	133.30694	0.22220	0.01944	0.00000	-20.15862	1.00000
33.00000	1.00000	-75.37588	-30.46564	2011.00000	133.34236	0.25773	0.04028	0.00000	-16.94621	1.00000
33.00000	1.00000	-75.37705	-30.41324	2011.00000	133.39722	0.31274	0.01389	15.05000	-12.22450	1.00000
33.00000	1.00000	-75.37746	-30.39533	2011.00000	133.42222	0.33779	0.02500	15.05000	-10.29250	2.00000
33.00000	1.00000	-76.04936	-31.21844	2011.00000	137.47847	0.39175	0.01250	76.15000	-8.31336	2.00000
33.00000	1.00000	-76.04317	-31.18421	2011.00000	137.55069	0.46407	0.03194	34.10000	-5.83479	4.00000
33.00000	1.00000	-76.03764	-31.15370	2011.00000	137.59931	0.51277	0.06250	34.10000	-5.62326	4.00000
33.00000	1.00000	-76.03100	-31.11700	2011.00000	137.71458	0.62815	0.14583	34.10000	-9.79303	2.00000
33.00000	1.00000	-75.39883	-31.17035	2011.00000	140.89931	0.81272	0.01250	59.50000	-25.41169	1.00000
33.00000	1.00000	-75.39943	-31.17705	2011.00000	140.91389	0.82729	0.01389	59.50000	-26.65224	1.00000
33.00000	1.00000	-75.40292	-31.21592	2011.00000	140.99861	0.91190	0.01667	59.50000	-32.55296	1.00000
33.00000	1.00000	-75.40300	-31.22550	2011.00000	141.02917	0.94243	0.04167	38.85000	-33.88005	1.00000
33.00000	1.00000	-75.22050	-31.46800	2011.00000	141.97847	0.89106	0.14861	88.05000	-31.69249	1.00000
33.00000	1.00000	-75.09671	-31.44853	2011.00000	145.31875	0.23139	0.01250	2.35000	-21.79804	1.00000
33.00000	1.00000	-74.95573	-31.63369	2011.00000	147.65903	0.57116	0.03472	6.30000	-7.86604	3.00000
33.00000	1.00000	-74.96478	-31.61867	2011.00000	147.71181	0.62398	0.06806	17.40000	-10.60243	2.00000
33.00000	1.00000	-74.97430	-31.60284	2011.00000	147.76736	0.67958	0.03472	17.40000	-14.67627	1.00000
33.00000	1.00000	-75.17116	-31.15841	2011.00000	149.05347	0.96692	0.01250	49.95000	-36.17940	1.00000
33.00000	1.00000	-75.28213	-31.55694	2011.00000	150.04792	0.96026	0.07361	34.05000	-36.06809	1.00000
33.00000	1.00000	-75.28815	-31.56741	2011.00000	150.09583	0.00815	0.01389	34.05000	-36.49968	1.00000
33.00000	1.00000	-75.29041	-31.57136	2011.00000	150.11389	0.02619	0.01389	34.05000	-36.27003	1.00000
33.00000	1.00000	-75.29303	-31.57591	2011.00000	150.13472	0.04701	0.01944	34.05000	-35.74465	1.00000
33.00000	1.00000	-75.29731	-31.58334	2011.00000	150.16875	0.08102	0.01528	34.05000	-34.32606	1.00000
33.00000	1.00000	-75.30010	-31.58820	2011.00000	150.19097	0.10323	0.02083	6.30000	-33.06456	1.00000
33.00000	1.00000	-75.30612	-31.59867	2011.00000	150.23889	0.15111	0.01111	6.30000	-29.62958	1.00000
33.00000	1.00000	-75.31222	-31.60930	2011.00000	150.28750	0.19970	0.07500	6.30000	-25.47964	1.00000
33.00000	1.00000	-75.32121	-31.62493	2011.00000	150.35903	0.27118	0.02361	28.55000	-19.02049	1.00000
33.00000	1.00000	-75.32700	-31.63500	2011.00000	150.39653	0.30865	0.01806	28.55000	-15.82587	1.00000
33.00000	1.00000	-75.32158	-31.50546	2011.00000	150.66944	0.58193	0.01667	60.30000	-9.07959	2.00000
33.00000	1.00000	-75.45975	-31.62250	2011.00000	151.67847	0.59063	0.32639	42.80000	-9.72547	2.00000
33.00000	1.00000	-75.27940	-31.45120	2011.00000	155.10000	0.01264	0.66667	59.45000	-37.12717	1.00000
33.00000	1.00000	-75.29789	-31.39041	2011.00000	155.45486	0.36767	0.04028	3.15000	-12.16468	1.00000
33.00000	1.00000	-75.02422	-31.25812	2011.00000	156.68958	0.60276	0.01528	59.45000	-10.53025	2.00000
33.00000	1.00000	-75.00538	-31.19985	2011.00000	156.78403	0.69736	0.02361	59.45000	-17.24894	1.00000
33.00000	1.00000	-74.99804	-31.17714	2011.00000	156.82917	0.74256	0.03889	59.45000	-21.28838	1.00000
33.00000	1.00000	-74.94754	-31.00375	2011.00000	156.99792	0.91180	0.05972	59.45000	-35.25065	1.00000
33.00000	1.00000	-74.93750	-31.00950	2011.00000	157.07222	0.98608	0.02778	38.85000	-37.69422	1.00000
33.00000	1.00000	-75.03100	-31.31100	2011.00000	160.21458	0.12761	0.05972	22.95000	-32.77765	1.00000
33.00000	1.00000	-75.18481	-31.88686	2011.00000	160.89583	0.80726	0.00833	56.30000	-27.52331	1.00000
33.00000	1.00000	-75.25200	-32.22655	2011.00000	163.69861	0.60909	0.01389	28.50000	-11.55819	2.00000
33.00000	1.00000	-75.25145	-32.25630	2011.00000	163.72639	0.63679	0.02222	28.50000	-13.22864	1.00000
33.00000	1.00000	-75.25061	-32.30167	2011.00000	163.76875	0.67902	0.05417	28.50000	-16.30701	1.00000
33.00000	1.00000	-75.02183	-31.98417	2011.00000	167.47431	0.38546	0.57083	43.60000	-11.82354	2.00000
33.00000	1.00000	-74.68817	-30.51133	2011.00000	171.98056	0.89580	0.47778	56.30000	-35.10549	1.00000
33.00000	1.00000	-74.58633	-30.48267	2011.00000	173.91736	0.83269	0.45417	38.05000	-30.18972	1.00000
33.00000	1.00000	-74.63127	-29.45780	2011.00000	175.50486	0.42303	0.01528	49.95000	-9.69641	2.00000
33.00000	1.00000	-74.62904	-29.47545	2011.00000	175.52847	0.44660	0.01250	10.30000	-8.84617	2.00000
33.00000	1.00000	-74.62602	-29.49934	2011.00000	175.56042	0.47847	0.01806	10.30000	-8.16234	2.00000
33.00000	1.00000	-74.61827	-29.56061	2011.00000	175.64236	0.56025	0.01250	10.30000	-8.96259	2.00000
33.00000	1.00000	-74.53433	-30.33489	2011.00000	176.74722	0.66296	0.28333	57.10000	-14.64424	1.00000
33.00000	1.00000	-74.60300	-30.50600	2011.00000	177.33056	0.24582	0.08889	49.95000	-23.00074	1.00000
33.00000	1.00000	-74.56887	-31.49305	2011.00000	182.73264	0.64516	0.00694	30.10000	-12.97171	1.00000
33.00000	1.00000	-74.32829	-31.18297	2011.00000	184.47014	0.38352	0.01250	17.45000	-11.07987	2.00000
33.00000	1.00000	-74.42400	-32.07800	2011.00000	187.30208	0.21298	0.37083	25.35000	-25.60247	1.00000
33.00000	1.00000	-74.48098	-32.64480	2011.00000	189.35208	0.26140	0.01528	20.60000	-20.75134	1.00000
33.00000	1.00000	-74.50763	-32.66799	2011.00000	189.42153	0.33078	0.09583	20.60000	-14.55578	1.00000
33.00000	1.00000	-75.12483	-33.29200	2011.00000	193.03472	0.94224	0.72500	38.05000	-35.56311	1.00000
33.00000	1.00000	-75.32777	-31.95997	2011.00000	194.69653	0.60775	0.04028	38.85000	-9.82459	2.00000
33.00000	1.00000	-75.33628	-31.91710	2011.00000	194.73681	0.64815	0.00694	38.85000	-12.27345	1.00000
33.00000	1.00000	-75.48370	-31.03940	2011.00000	196.25486	0.16864	0.02083	37.25000	-28.20932	1.00000
33.00000	1.00000	-75.48575	-31.02574	2011.00000	196.28472	0.19854	0.01389	37.25000	-25.66008	1.00000
33.00000	1.00000	-75.49400	-30.96650	2011.00000	197.80278	0.71676	0.53333	84.10000	-17.21189	1.00000
33.00000	1.00000	-75.64933	-30.79724	2011.00000	199.85972	0.77417	0.01111	84.10000	-21.94497	1.00000
33.00000	1.00000	-75.59554	-31.35216	2011.00000	200.95139	0.86430	0.01111	34.85000	-29.32878	1.00000
33.00000	1.00000	-75.60150	-32.06028	2011.00000	206.37500	0.28594	0.01389	24.55000	-16.07443	1.00000
28.00000	1.00000	-77.87374	-36.66114	2011.00000	44.92569	0.82386	0.05694	6.30000	7.95630	5.00000
28.00000	1.00000	-77.52400	-36.20100	2011.00000	45.68403	0.58347	0.06528	15.80000	23.75277	5.00000
28.00000	1.00000	-77.52660	-36.22843	2011.00000	45.74444	0.64381	0.02778	2.35000	20.73538	5.00000
28.00000	1.00000	-77.52075	-36.21900	2011.00000	45.81528	0.71467	0.10278	2.35000	15.79406	5.00000
28.00000	1.00000	-77.53127	-36.28158	2011.00000	45.87847	0.77769	0.01250	4.75000	10.90518	5.00000
28.00000	1.00000	-77.53698	-36.31937	2011.00000	45.91250	0.81161	0.01389	4.75000	8.35423	5.00000
28.00000	1.00000	-77.53943	-36.33556	2011.00000	45.92708	0.82615	0.01250	4.75000	7.31484	5.00000
28.00000	1.00000	-77.54560	-36.37642	2011.00000	45.96389	0.86284	0.01667	4.75000	4.90437	5.00000
28.00000	1.00000	-77.22520	-35.88260	2011.00000	47.71667	0.61699	0.50833	34.05000	21.78599	5.00000
28.00000	1.00000	-77.19746	-35.78629	2011.00000	48.27014	0.17073	0.03472	54.70000	4.85557	5.00000
28.00000	1.00000	-77.19671	-35.79374	2011.00000	48.37083	0.27141	0.03333	38.05000	12.42292	5.00000
28.00000	1.00000	-77.21700	-35.75400	2011.00000	48.69028	0.59096	0.45833	38.05000	22.67795	5.00000
28.00000	1.00000	-77.10850	-35.53000	2011.00000	49.74583	0.64714	0.32778	46.00000	19.39572	5.00000
28.00000	1.00000	-77.04217	-35.41333	2011.00000	50.64792	0.54955	0.45417	58.65000	23.45981	5.00000
28.00000	1.00000	-77.03950	-35.38250	2011.00000	51.64444	0.54616	0.29444	64.25000	23.17294	5.00000
28.00000	1.00000	-76.97700	-35.17767	2011.00000	52.50000	0.40228	0.23333	49.15000	20.33428	5.00000
28.00000	1.00000	-76.78164	-35.05583	2011.00000	53.45972	0.36234	0.01111	70.60000	17.70187	5.00000
28.00000	1.00000	-76.77531	-35.06000	2011.00000	53.51181	0.41442	0.09028	70.60000	20.74704	5.00000
28.00000	1.00000	-76.76848	-35.06450	2011.00000	53.60000	0.50260	0.08333	34.10000	23.09272	5.00000
28.00000	1.00000	-76.83450	-35.33900	2011.00000	55.63681	0.53864	0.33194	71.40000	22.04008	5.00000
28.00000	1.00000	-76.88267	-35.53967	2011.00000	56.56458	0.46586	0.35972	49.15000	21.39668	5.00000
28.00000	1.00000	-76.95920	-35.74640	2011.00000	57.51944	0.42015	0.32222	46.00000	19.40919	5.00000
28.00000	1.00000	-76.99600	-35.74000	2011.00000	58.62986	0.53058	0.42083	55.50000	20.86904	5.00000
28.00000	1.00000	-77.01425	-35.74650	2011.00000	59.53681	0.43751	0.30139	51.50000	19.32259	5.00000
28.00000	1.00000	-77.27701	-35.85180	2011.00000	60.72083	0.62124	0.05278	54.70000	16.72969	5.00000
28.00000	1.00000	-77.39633	-36.12467	2011.00000	61.66250	0.56215	0.34444	71.35000	18.69245	5.00000
28.00000	1.00000	-77.39133	-36.33283	2011.00000	62.60486	0.50394	0.47917	44.40000	19.08694	5.00000
28.00000	1.00000	-77.21117	-36.48067	2011.00000	63.65833	0.55700	0.26111	45.95000	18.22969	5.00000
28.00000	1.00000	-76.70317	-36.36320	2011.00000	64.69514	0.59413	0.03194	42.00000	16.97719	5.00000
28.00000	1.00000	-76.70101	-36.37021	2011.00000	64.72569	0.62467	0.01806	42.00000	15.40341	5.00000
28.00000	1.00000	-76.69915	-36.37626	2011.00000	64.75972	0.65868	0.03333	42.00000	13.23463	5.00000
28.00000	1.00000	-76.68940	-36.37310	2011.00000	64.79514	0.69410	0.02083	42.00000	10.62385	5.00000
28.00000	1.00000	-76.56200	-36.61500	2011.00000	65.60347	0.50176	0.14583	30.10000	18.75168	5.00000
28.00000	1.00000	-76.57371	-36.80014	2011.00000	66.54028	0.43806	0.41944	80.10000	17.09285	5.00000
28.00000	1.00000	-76.39901	-36.49842	2011.00000	68.44792	0.34653	0.12361	49.15000	11.34375	5.00000
28.00000	1.00000	-76.39600	-36.48700	2011.00000	68.52569	0.42434	0.00972	32.50000	15.94204	5.00000
28.00000	1.00000	-76.39478	-36.48223	2011.00000	68.55000	0.44866	0.03611	32.50000	16.84816	5.00000
28.00000	1.00000	-76.38525	-36.51400	2011.00000	69.59931	0.49788	0.44583	50.75000	17.35400	5.00000
28.00000	1.00000	-76.29945	-36.51090	2011.00000	70.57083	0.46941	0.01111	76.95000	16.69799	5.00000
28.00000	1.00000	-76.28640	-36.48480	2011.00000	70.69028	0.58893	0.03333	43.60000	15.19012	5.00000
28.00000	1.00000	-76.28164	-36.47528	2011.00000	70.72153	0.62021	0.01806	43.60000	13.59247	5.00000
28.00000	1.00000	-76.27300	-36.45800	2011.00000	70.78472	0.68345	0.04444	43.60000	9.24429	5.00000
28.00000	1.00000	-76.04500	-36.59895	2011.00000	71.49375	0.39209	0.02083	69.80000	13.44556	5.00000
28.00000	1.00000	-75.85628	-36.07790	2011.00000	73.84653	0.74631	0.05139	72.95000	2.85940	5.00000
28.00000	1.00000	-75.67800	-36.76000	2011.00000	74.35972	0.25761	0.10278	52.35000	1.99547	5.00000
28.00000	1.00000	-75.58262	-35.67150	2011.00000	75.08125	0.98216	0.00972	42.00000	-12.65997	1.00000
28.00000	1.00000	-75.57250	-35.63711	2011.00000	75.12569	0.02670	0.05139	42.00000	-12.71650	1.00000
28.00000	1.00000	-75.49032	-35.37047	2011.00000	75.89306	0.79480	0.09722	48.35000	-2.27932	4.00000
28.00000	1.00000	-75.48481	-35.34085	2011.00000	75.95486	0.85669	0.02361	48.35000	-7.33925	3.00000
28.00000	1.00000	-75.48000	-35.31500	2011.00000	76.02083	0.92274	0.03056	15.00000	-11.35394	2.00000
28.00000	1.00000	-75.48291	-35.32765	2011.00000	76.05417	0.95603	0.03333	15.00000	-12.59972	1.00000
28.00000	1.00000	-75.48532	-35.33811	2011.00000	76.09167	0.99351	0.03333	15.00000	-13.27353	1.00000
28.00000	1.00000	-75.45900	-35.49800	2011.00000	77.20278	0.10417	0.04167	52.35000	-11.01957	2.00000
28.00000	1.00000	-75.42232	-35.38439	2011.00000	77.84931	0.75102	0.02361	46.00000	0.85089	5.00000
28.00000	1.00000	-75.42557	-35.38073	2011.00000	77.88264	0.78436	0.01250	46.00000	-2.16846	4.00000
28.00000	1.00000	-75.32425	-35.06625	2011.00000	78.65833	0.56093	0.26111	44.40000	13.94036	5.00000
28.00000	1.00000	-75.17800	-33.59600	2011.00000	79.79722	0.70390	0.35000	68.20000	4.33980	5.00000
28.00000	1.00000	-75.22324	-33.49893	2011.00000	80.86944	0.77639	0.08056	73.75000	-2.67996	4.00000
28.00000	1.00000	-75.20400	-33.13200	2011.00000	81.63194	0.53991	0.21389	43.60000	13.43066	5.00000
28.00000	1.00000	-75.00200	-31.91600	2011.00000	83.06250	0.97384	0.29722	58.70000	-16.27485	1.00000
28.00000	1.00000	-74.86200	-31.60600	2011.00000	85.07222	0.98443	0.11667	45.95000	-17.36706	1.00000
28.00000	1.00000	-74.74943	-31.54514	2011.00000	86.95069	0.86307	0.01528	63.45000	-12.65922	1.00000
28.00000	1.00000	-74.73933	-31.55467	2011.00000	87.04028	0.95263	0.15556	63.45000	-17.58280	1.00000
28.00000	1.00000	-74.73596	-31.56730	2011.00000	87.14444	0.05676	0.05000	23.00000	-17.52370	1.00000
28.00000	1.00000	-74.69183	-31.59367	2011.00000	88.04444	0.95668	0.18889	66.65000	-18.14498	1.00000
28.00000	1.00000	-74.58900	-31.37850	2011.00000	89.05903	0.97187	0.16806	74.55000	-19.00777	1.00000
28.00000	1.00000	-74.58300	-31.41700	2011.00000	89.17431	0.08704	0.04861	33.25000	-17.16136	1.00000
28.00000	1.00000	-74.57828	-31.40729	2011.00000	89.21806	0.13081	0.03611	20.55000	-14.49860	1.00000
28.00000	1.00000	-74.49213	-31.17234	2011.00000	89.94028	0.85369	0.03333	44.40000	-13.27173	1.00000
28.00000	1.00000	-74.48200	-31.15000	2011.00000	89.96806	0.88153	0.01944	44.40000	-15.35456	1.00000
28.00000	1.00000	-74.48025	-31.14630	2011.00000	89.99583	0.90932	0.03056	44.40000	-17.09674	1.00000
28.00000	1.00000	-74.46150	-31.10750	2011.00000	90.17778	0.09137	0.10000	18.20000	-17.41200	1.00000
28.00000	1.00000	-74.45523	-31.08184	2011.00000	90.24653	0.16019	0.03194	23.75000	-12.68104	1.00000
28.00000	1.00000	-74.36200	-30.87800	2011.00000	91.04097	0.95520	0.04306	26.90000	-19.59099	1.00000
28.00000	1.00000	-74.36183	-30.87629	2011.00000	91.09375	0.00798	0.05694	26.90000	-20.31144	1.00000
28.00000	1.00000	-74.35747	-30.84743	2011.00000	91.98611	0.90042	0.09167	52.35000	-17.46039	1.00000
28.00000	1.00000	-74.35550	-30.85650	2011.00000	92.08750	0.00179	0.10556	11.10000	-20.71067	1.00000
28.00000	1.00000	-74.34546	-30.83690	2011.00000	92.15278	0.06712	0.01944	11.10000	-19.39362	1.00000
28.00000	1.00000	-74.28047	-30.69665	2011.00000	93.07292	0.98765	0.12639	8.70000	-21.09749	1.00000
28.00000	1.00000	-74.08398	-30.29238	2011.00000	94.04514	0.96099	0.12083	53.90000	-21.18596	1.00000
28.00000	1.00000	-74.05960	-30.26360	2011.00000	95.04931	0.96524	0.32083	52.35000	-21.70238	1.00000
28.00000	1.00000	-73.99650	-30.34100	2011.00000	95.93194	0.84766	0.01389	57.10000	-15.38243	1.00000
28.00000	1.00000	-73.98900	-30.34200	2011.00000	96.06181	0.97752	0.07917	18.20000	-22.40189	1.00000
28.00000	1.00000	-73.97911	-30.33372	2011.00000	96.11319	0.02893	0.00972	18.20000	-22.36264	1.00000
28.00000	1.00000	-73.97658	-30.33161	2011.00000	96.13403	0.04977	0.01528	18.20000	-21.84646	1.00000
28.00000	1.00000	-73.83456	-30.20995	2011.00000	96.95208	0.86817	0.01250	57.90000	-17.52501	1.00000
28.00000	1.00000	-73.81700	-30.17550	2011.00000	97.02153	0.93771	0.12361	57.90000	-21.78261	1.00000
28.00000	1.00000	-73.80645	-30.16036	2011.00000	97.15486	0.07108	0.10972	19.00000	-21.54920	1.00000
28.00000	1.00000	-73.71167	-30.00133	2011.00000	98.05972	0.97639	0.36111	46.75000	-23.41237	1.00000
28.00000	1.00000	-73.70700	-29.87467	2011.00000	98.61597	0.53299	0.24028	55.50000	8.42710	5.00000
28.00000	1.00000	-73.78800	-30.23200	2011.00000	99.12708	0.04311	0.03750	61.05000	-23.32632	1.00000
28.00000	1.00000	-73.79475	-30.30400	2011.00000	99.98125	0.89707	0.28750	40.45000	-20.75465	1.00000
28.00000	1.00000	-73.71138	-30.30134	2011.00000	101.06042	0.97625	0.07361	31.70000	-24.52887	1.00000
28.00000	1.00000	-73.71373	-30.28781	2011.00000	101.10694	0.02281	0.01667	31.70000	-24.56785	1.00000
28.00000	1.00000	-73.71503	-30.28034	2011.00000	101.13264	0.04853	0.02917	31.70000	-23.95542	1.00000
28.00000	1.00000	-73.71612	-30.27407	2011.00000	101.15417	0.07007	0.01111	31.70000	-23.11240	1.00000
28.00000	1.00000	-73.70650	-30.28150	2011.00000	101.65139	0.56727	0.21389	45.15000	6.23636	5.00000
28.00000	1.00000	-73.66626	-30.37124	2011.00000	103.05486	0.97050	0.07917	26.90000	-25.19940	1.00000
28.00000	1.00000	-73.66334	-30.37905	2011.00000	103.13819	0.05381	0.01528	26.90000	-24.53576	1.00000
28.00000	1.00000	-73.63498	-30.45490	2011.00000	103.94792	0.86332	0.01250	51.55000	-19.87826	1.00000
28.00000	1.00000	-73.63148	-30.46427	2011.00000	104.04792	0.96329	0.04028	11.10000	-25.43067	1.00000
28.00000	1.00000	-73.62970	-30.46902	2011.00000	104.09861	0.01397	0.03611	11.10000	-25.84178	1.00000
28.00000	1.00000	-73.62775	-30.47422	2011.00000	104.16181	0.07715	0.03750	11.10000	-23.90029	1.00000
28.00000	1.00000	-73.61100	-30.53700	2011.00000	104.67361	0.58879	0.25000	48.35000	4.19585	5.00000
28.00000	1.00000	-73.57500	-30.84900	2011.00000	105.10764	0.02195	0.08472	57.10000	-26.15267	1.00000
28.00000	1.00000	-73.54750	-31.44000	2011.00000	106.02500	0.93767	0.35278	42.80000	-25.35985	1.00000
28.00000	1.00000	-73.49100	-31.85800	2011.00000	109.05000	0.96151	0.21944	55.50000	-27.29852	1.00000
28.00000	1.00000	-73.40900	-31.94200	2011.00000	109.98056	0.89183	0.20000	47.55000	-24.30781	1.00000
28.00000	1.00000	-73.40832	-32.02659	2011.00000	110.11528	0.02632	0.06111	49.15000	-27.97229	1.00000
28.00000	1.00000	-73.34185	-32.07571	2011.00000	110.95278	0.86368	0.00833	61.05000	-22.55775	1.00000
28.00000	1.00000	-73.33731	-32.06661	2011.00000	110.97778	0.88870	0.02222	61.05000	-24.48522	1.00000
28.00000	1.00000	-73.33175	-32.05550	2011.00000	111.00833	0.91929	0.03056	61.05000	-26.41457	1.00000
28.00000	1.00000	-73.32700	-32.04600	2011.00000	111.06042	0.97140	0.07083	27.70000	-28.37786	1.00000
28.00000	1.00000	-73.31200	-32.02200	2011.00000	111.31042	0.22147	0.19583	13.45000	-14.34678	1.00000
28.00000	1.00000	-73.26382	-31.77722	2011.00000	111.42778	0.33951	0.03611	5.50000	-2.77900	4.00000
28.00000	1.00000	-73.25700	-31.74600	2011.00000	111.46944	0.38126	0.04444	5.50000	0.43547	5.00000
28.00000	1.00000	-73.28100	-32.09700	2011.00000	111.92569	0.83654	0.11528	46.75000	-20.55217	1.00000
28.00000	1.00000	-73.26800	-32.06967	2011.00000	112.04514	0.95606	0.11806	46.75000	-28.38594	1.00000
28.00000	1.00000	-73.25300	-32.18350	2011.00000	112.89306	0.80366	0.04444	47.55000	-17.71858	1.00000
28.00000	1.00000	-73.25599	-32.21211	2011.00000	113.00000	0.91052	0.13611	47.55000	-26.65514	1.00000
28.00000	1.00000	-73.25433	-32.23367	2011.00000	113.11250	0.02296	0.08333	7.85000	-29.18625	1.00000
28.00000	1.00000	-73.33344	-32.74833	2011.00000	113.86111	0.77014	0.01389	42.00000	-14.61064	1.00000
28.00000	1.00000	-73.36217	-32.86606	2011.00000	113.95694	0.86565	0.01944	42.00000	-23.71393	1.00000
28.00000	1.00000	-73.38747	-32.93934	2011.00000	114.05417	0.96267	0.11111	42.00000	-29.12711	1.00000
28.00000	1.00000	-73.53046	-32.88504	2011.00000	114.90903	0.81768	0.02639	34.85000	-19.66572	1.00000
28.00000	1.00000	-73.53700	-32.86900	2011.00000	114.99861	0.90731	0.08889	34.85000	-26.89592	1.00000
28.00000	1.00000	-73.57001	-32.91240	2011.00000	115.33194	0.24052	0.05833	46.00000	-13.60386	1.00000
28.00000	1.00000	-73.57100	-32.94400	2011.00000	115.37986	0.28835	0.02083	49.95000	-8.83062	2.00000
28.00000	1.00000	-73.60923	-33.26545	2011.00000	115.92222	0.82982	0.12222	45.20000	-21.10212	1.00000
28.00000	1.00000	-73.63302	-33.49550	2011.00000	116.16528	0.07223	0.06944	26.15000	-28.10644	1.00000
28.00000	1.00000	-73.64075	-33.61475	2011.00000	116.36528	0.27190	0.05278	44.40000	-10.75624	2.00000
28.00000	1.00000	-74.16600	-34.45100	2011.00000	118.95694	0.86125	0.32500	40.40000	-24.47306	1.00000
28.00000	1.00000	-74.14900	-34.72325	2011.00000	120.01042	0.91396	0.38472	77.75000	-28.36266	1.00000
28.00000	1.00000	-74.13900	-34.95575	2011.00000	121.02917	0.93207	0.34167	40.40000	-29.56886	1.00000
28.00000	1.00000	-74.12400	-35.12750	2011.00000	121.89861	0.80103	0.12222	30.15000	-20.05762	1.00000
28.00000	1.00000	-74.11518	-35.13693	2011.00000	122.00069	0.90309	0.07639	30.15000	-28.36831	1.00000
28.00000	1.00000	-74.14560	-35.19060	2011.00000	122.98889	0.89114	0.26389	35.70000	-27.87893	1.00000
28.00000	1.00000	-74.11000	-35.37300	2011.00000	123.95903	0.86077	0.01806	22.20000	-25.95768	1.00000
28.00000	1.00000	-74.10847	-35.37712	2011.00000	123.98403	0.88576	0.02361	22.20000	-27.82989	1.00000
28.00000	1.00000	-74.10571	-35.38460	2011.00000	124.03403	0.93574	0.07083	22.20000	-30.64383	1.00000
28.00000	1.00000	-74.10317	-35.39145	2011.00000	124.07986	0.98155	0.01528	0.00000	-31.87743	1.00000
28.00000	1.00000	-74.10147	-35.39602	2011.00000	124.11042	0.01209	0.03194	0.00000	-31.89865	1.00000
28.00000	1.00000	-74.09750	-35.40050	2011.00000	124.15764	0.05930	0.04583	0.00000	-30.67029	1.00000
28.00000	1.00000	-74.09304	-35.40882	2011.00000	124.19375	0.09539	0.01250	0.75000	-28.78983	1.00000
28.00000	1.00000	-74.09201	-35.41295	2011.00000	124.21597	0.11760	0.01250	0.75000	-27.28683	1.00000
28.00000	1.00000	-74.09117	-35.41631	2011.00000	124.23403	0.13565	0.01528	0.75000	-25.90404	1.00000
28.00000	1.00000	-74.05925	-35.51075	2011.00000	124.95208	0.85344	0.10694	21.40000	-25.67270	1.00000
28.00000	1.00000	-74.05451	-35.51024	2011.00000	125.05278	0.95414	0.06389	4.75000	-31.64171	1.00000
28.00000	1.00000	-74.03298	-35.56727	2011.00000	125.94931	0.85051	0.08750	37.25000	-25.71967	1.00000
28.00000	1.00000	-74.03400	-35.58100	2011.00000	125.99931	0.90047	0.00972	37.25000	-29.42183	1.00000
28.00000	1.00000	-74.04197	-35.57004	2011.00000	126.01319	0.91439	0.00972	9.45000	-30.23289	1.00000
28.00000	1.00000	-74.03200	-35.58000	2011.00000	126.03750	0.93867	0.01944	9.45000	-31.39965	1.00000
28.00000	1.00000	-74.02215	-35.60661	2011.00000	126.06875	0.96984	0.03194	9.45000	-32.34547	1.00000
28.00000	1.00000	-73.99700	-35.66467	2011.00000	126.91597	0.81690	0.05972	39.65000	-23.00616	1.00000
28.00000	1.00000	-73.99339	-35.67227	2011.00000	126.98056	0.88147	0.06667	39.65000	-28.44617	1.00000
28.00000	1.00000	-73.92150	-35.63675	2011.00000	128.11042	0.01143	0.02083	3.90000	-33.19727	1.00000
28.00000	1.00000	-73.92150	-35.64662	2011.00000	128.13194	0.03293	0.01389	3.90000	-32.82053	1.00000
28.00000	1.00000	-73.73834	-35.41404	2011.00000	130.25347	0.15510	0.01528	34.05000	-26.00547	1.00000
28.00000	1.00000	-73.56110	-35.45354	2011.00000	130.94653	0.84805	0.12917	34.05000	-27.06465	1.00000
28.00000	1.00000	-73.48567	-35.51130	2011.00000	131.08056	0.98191	0.11667	34.05000	-34.40033	1.00000
28.00000	1.00000	-73.55750	-35.49450	2011.00000	131.89583	0.79724	0.30556	40.40000	-22.49666	1.00000
28.00000	1.00000	-73.45506	-35.57413	2011.00000	132.98819	0.88938	0.09306	71.40000	-30.93104	1.00000
28.00000	1.00000	-73.43356	-35.49255	2011.00000	133.06667	0.96808	0.02500	71.40000	-34.72198	1.00000
28.00000	1.00000	-73.36188	-35.22207	2011.00000	133.32292	0.22508	0.02361	71.40000	-19.98670	1.00000
28.00000	1.00000	-73.35787	-35.25701	2011.00000	134.04653	0.94859	0.21806	49.15000	-34.47578	1.00000
28.00000	1.00000	-73.85575	-35.09850	2011.00000	141.97431	0.87681	0.44861	42.85000	-31.65437	1.00000
28.00000	1.00000	-73.85716	-34.91024	2011.00000	144.99514	0.89817	0.02361	56.30000	-33.70284	1.00000
28.00000	1.00000	-74.00884	-34.82250	2011.00000	150.82917	0.73244	0.05556	69.80000	-19.52115	1.00000
28.00000	1.00000	-74.00674	-34.83681	2011.00000	150.96389	0.86712	0.09167	29.30000	-32.22592	1.00000
28.00000	1.00000	-74.00358	-34.85835	2011.00000	151.16667	0.06984	0.02500	3.10000	-36.13304	1.00000
28.00000	1.00000	-73.98991	-34.95137	2011.00000	152.04236	0.94527	0.07361	50.75000	-37.09826	1.00000
28.00000	1.00000	-73.97614	-35.04513	2011.00000	152.92500	0.82765	0.21111	46.80000	-29.06071	1.00000
28.00000	1.00000	-73.98244	-34.61106	2011.00000	156.85417	0.75802	0.03056	57.85000	-22.66834	1.00000
28.00000	1.00000	-73.98183	-34.58980	2011.00000	156.93194	0.83586	0.07778	57.85000	-30.20885	1.00000
28.00000	1.00000	-73.81400	-34.57600	2011.00000	164.39583	0.29979	0.10278	57.85000	-17.43750	1.00000
28.00000	1.00000	-73.81825	-34.10526	2011.00000	170.21319	0.11846	0.10972	78.55000	-34.78588	1.00000
28.00000	1.00000	-73.81666	-34.40636	2011.00000	173.82153	0.72595	0.07917	68.25000	-19.97460	1.00000
28.00000	1.00000	-74.35912	-34.48829	2011.00000	176.36319	0.26739	0.03750	47.55000	-20.92872	1.00000
28.00000	1.00000	-75.17661	-35.03108	2011.00000	179.18681	0.08950	0.02083	38.05000	-35.59046	1.00000
28.00000	1.00000	-75.18533	-35.03745	2011.00000	179.22986	0.13253	0.01528	38.05000	-32.80293	1.00000
28.00000	1.00000	-75.18885	-35.04002	2011.00000	179.24722	0.14989	0.01667	38.05000	-31.47014	1.00000
28.00000	1.00000	-75.21305	-35.05770	2011.00000	179.36667	0.26928	0.03611	38.05000	-20.85530	1.00000
28.00000	1.00000	-75.29576	-35.11814	2011.00000	179.77500	0.67745	0.02778	26.95000	-16.03276	1.00000
28.00000	1.00000	-75.71200	-28.95350	2011.00000	183.89931	0.81888	0.35972	51.55000	-28.02464	1.00000
28.00000	1.00000	-75.33915	-27.88863	2011.00000	187.20486	0.12739	0.15694	57.90000	-32.55155	1.00000
28.00000	1.00000	-75.17927	-27.60455	2011.00000	189.03125	0.95457	0.54306	80.10000	-36.47726	1.00000
28.00000	1.00000	-75.13350	-27.51800	2011.00000	191.11944	0.04301	0.35833	80.10000	-36.52248	1.00000
28.00000	1.00000	-75.06863	-27.47838	2011.00000	196.97292	0.89659	0.04861	57.85000	-32.61104	1.00000
28.00000	1.00000	-75.02330	-27.39232	2011.00000	199.02986	0.95377	0.06250	84.90000	-35.10956	1.00000
28.00000	1.00000	-75.00435	-27.35636	2011.00000	199.88958	0.81359	0.05972	84.90000	-25.58087	1.00000
28.00000	1.00000	-75.00332	-27.35441	2011.00000	199.93611	0.86013	0.02222	84.90000	-29.52326	1.00000
28.00000	1.00000	-73.93766	-27.46528	2011.00000	204.87500	0.79871	0.08889	65.05000	-23.45697	1.00000
28.00000	1.00000	-73.38022	-27.31510	2011.00000	210.07361	0.99774	0.03056	40.45000	-35.26907	1.00000
28.00000	1.00000	-73.37321	-27.29727	2011.00000	210.10694	0.03112	0.01667	40.45000	-35.00901	1.00000
28.00000	1.00000	-73.19637	-26.88305	2011.00000	211.10972	0.03505	0.02778	72.20000	-34.85468	1.00000
28.00000	1.00000	-73.20752	-26.93898	2011.00000	211.18264	0.10781	0.10972	72.20000	-31.33394	1.00000
28.00000	1.00000	-73.27570	-29.21640	2011.00000	219.63264	0.55148	0.03472	28.55000	-0.15385	5.00000
28.00000	1.00000	-73.27126	-29.21953	2011.00000	219.69097	0.60981	0.02083	28.55000	-2.82426	4.00000
28.00000	1.00000	-73.11515	-29.32983	2011.00000	221.74306	0.66158	0.20833	28.55000	-5.97834	4.00000
28.00000	1.00000	-73.12728	-29.30478	2011.00000	222.31458	0.23318	0.02083	57.10000	-16.80516	1.00000
28.00000	1.00000	-73.27527	-30.81886	2011.00000	226.97361	0.88800	0.05556	51.55000	-26.17389	1.00000
28.00000	1.00000	-72.95878	-30.99914	2011.00000	231.12431	0.03820	0.09306	21.40000	-29.20014	1.00000
28.00000	1.00000	-72.45800	-32.15900	2011.00000	245.59306	0.50373	0.16667	38.85000	9.93642	5.00000
28.00000	1.00000	-72.38167	-31.75698	2011.00000	246.54444	0.45623	0.30833	38.85000	9.74286	5.00000
28.00000	1.00000	-72.36025	-31.63553	2011.00000	247.54167	0.45379	0.15278	38.85000	10.06444	5.00000
28.00000	1.00000	-72.89566	-32.69375	2011.00000	257.65556	0.56474	0.20278	38.85000	12.47590	5.00000
28.00000	1.00000	-72.87200	-32.81900	2011.00000	258.71111	0.61995	0.25556	34.90000	9.51494	5.00000
28.00000	1.00000	-72.84943	-33.58973	2011.00000	261.76944	0.67614	0.17500	76.90000	5.71922	5.00000
28.00000	1.00000	-72.92390	-33.60496	2011.00000	265.69444	0.60110	0.22222	26.15000	13.35629	5.00000
28.00000	1.00000	-73.36584	-33.78855	2011.00000	268.37361	0.27975	0.01389	26.15000	4.74741	5.00000
28.00000	1.00000	-73.37608	-33.88861	2011.00000	268.58403	0.48989	0.01528	26.15000	17.80436	5.00000
28.00000	1.00000	-73.43003	-34.41568	2011.00000	269.69236	0.59676	0.30972	14.20000	14.71709	5.00000
28.00000	1.00000	-73.47113	-35.52859	2011.00000	272.42361	0.32492	0.00833	36.50000	10.66867	5.00000
28.00000	1.00000	-73.36725	-36.79588	2011.00000	275.79931	0.69709	0.02083	3.15000	8.40076	5.00000
26.00000	0.00000	-77.49956	-37.69166	2011.00000	45.71875	0.61405	0.01528	30.10000	22.41887	5.00000
26.00000	0.00000	-77.49433	-37.80000	2011.00000	45.84514	0.74014	0.18194	30.10000	13.82835	5.00000
26.00000	0.00000	-77.49032	-37.83107	2011.00000	45.97708	0.87200	0.02361	1.50000	4.32134	5.00000
26.00000	0.00000	-77.48903	-37.84505	2011.00000	46.01042	0.90529	0.02917	1.50000	2.56554	5.00000
26.00000	0.00000	-77.47667	-37.86341	2011.00000	46.13125	0.02607	0.01528	13.40000	0.07663	5.00000
26.00000	0.00000	-77.44243	-38.08629	2011.00000	46.77778	0.67198	0.49167	19.80000	18.59990	5.00000
26.00000	0.00000	-77.41500	-38.09940	2011.00000	47.69097	0.58514	0.54583	11.85000	23.09029	5.00000
26.00000	0.00000	-77.39800	-38.10500	2011.00000	48.33125	0.22540	0.01250	29.30000	8.85167	5.00000
26.00000	0.00000	-77.40425	-38.14042	2011.00000	48.38056	0.27461	0.02500	19.00000	12.66502	5.00000
26.00000	0.00000	-77.42633	-38.12533	2011.00000	48.73958	0.63368	0.44861	11.10000	20.36335	5.00000
26.00000	0.00000	-77.43885	-37.95815	2011.00000	49.16736	0.06192	0.03472	27.75000	-0.42680	5.00000
26.00000	0.00000	-77.43504	-37.98690	2011.00000	49.20347	0.09795	0.03194	45.20000	0.74282	5.00000
26.00000	0.00000	-77.30650	-42.22300	2011.00000	54.22986	0.11258	0.18194	55.50000	-0.50669	5.00000
26.00000	0.00000	-77.37500	-42.33000	2011.00000	55.00972	0.89214	0.01667	34.10000	-0.09912	5.00000
26.00000	0.00000	-77.38060	-42.32800	2011.00000	55.02500	0.90742	0.01111	34.10000	-0.85046	4.00000
26.00000	0.00000	-77.39805	-42.30445	2011.00000	55.07569	0.95818	0.01806	34.10000	-2.65535	4.00000
26.00000	0.00000	-77.40452	-42.28977	2011.00000	55.09931	0.98183	0.02639	34.10000	-3.09972	4.00000
26.00000	0.00000	-77.41722	-42.26095	2011.00000	55.13125	0.01386	0.02917	34.10000	-3.26862	4.00000
26.00000	0.00000	-77.45900	-42.70500	2011.00000	55.90556	0.78693	0.04444	44.40000	6.61232	5.00000
26.00000	0.00000	-77.44729	-42.79831	2011.00000	55.94375	0.82487	0.01250	44.40000	3.78721	5.00000
26.00000	0.00000	-77.43815	-42.87115	2011.00000	55.98125	0.86216	0.02917	44.40000	1.28841	5.00000
26.00000	0.00000	-77.42718	-42.95855	2011.00000	56.01250	0.89317	0.01111	30.90000	-0.48706	5.00000
26.00000	0.00000	-77.39616	-43.08484	2011.00000	56.85972	0.74004	0.03056	35.70000	9.90666	5.00000
26.00000	0.00000	-77.39418	-43.08682	2011.00000	56.89792	0.77823	0.03194	35.70000	6.90098	5.00000
26.00000	0.00000	-77.36025	-43.17475	2011.00000	57.98333	0.86340	0.35556	70.60000	0.41070	5.00000
26.00000	0.00000	-77.36422	-43.13675	2011.00000	58.75278	0.63295	0.03333	47.55000	16.77041	5.00000
26.00000	0.00000	-77.36726	-43.12992	2011.00000	58.81597	0.69617	0.01528	47.55000	12.53499	5.00000
26.00000	0.00000	-77.36813	-43.12796	2011.00000	58.83611	0.71631	0.01389	47.55000	11.00862	5.00000
26.00000	0.00000	-77.36921	-43.12553	2011.00000	58.86111	0.74132	0.01111	19.80000	9.05465	5.00000
26.00000	0.00000	-77.37107	-43.12134	2011.00000	58.91181	0.79202	0.06250	19.80000	5.07343	5.00000
26.00000	0.00000	-77.39730	-43.22327	2011.00000	59.92708	0.80702	0.04583	56.30000	3.56200	5.00000
26.00000	0.00000	-77.37982	-43.25950	2011.00000	59.96319	0.84303	0.00972	56.30000	0.98182	5.00000
26.00000	0.00000	-77.37310	-43.27344	2011.00000	59.98194	0.86174	0.02500	56.30000	-0.23968	5.00000
26.00000	0.00000	-77.50200	-43.32500	2011.00000	60.90556	0.78521	0.00833	53.90000	4.86156	5.00000
26.00000	0.00000	-77.51585	-43.34545	2011.00000	60.96250	0.84210	0.08056	53.90000	0.73120	5.00000
26.00000	0.00000	-77.12400	-42.84100	2011.00000	64.63403	0.51502	0.52083	39.65000	18.55936	5.00000
26.00000	0.00000	-77.00905	-42.39873	2011.00000	65.96319	0.84542	0.04861	57.90000	-1.70596	4.00000
26.00000	0.00000	-77.00218	-42.40131	2011.00000	66.00347	0.88569	0.02917	57.90000	-4.24631	4.00000
26.00000	0.00000	-77.03520	-42.36378	2011.00000	66.25764	0.13996	0.02083	52.35000	-3.67218	4.00000
26.00000	0.00000	-77.01678	-42.42816	2011.00000	66.33611	0.21826	0.02222	52.35000	1.79701	5.00000
26.00000	0.00000	-77.01760	-42.43681	2011.00000	66.36319	0.24531	0.02917	53.15000	3.93980	5.00000
26.00000	0.00000	-77.00250	-42.38200	2011.00000	67.16250	0.04477	0.08611	63.40000	-7.91999	3.00000
26.00000	0.00000	-76.98400	-38.59217	2011.00000	69.59375	0.48655	0.42917	49.95000	16.67197	5.00000
26.00000	0.00000	-76.73561	-36.34629	2011.00000	71.82292	0.72195	0.05139	26.95000	5.61986	5.00000
26.00000	0.00000	-76.69994	-36.29225	2011.00000	71.88264	0.78183	0.05139	34.10000	0.67273	5.00000
26.00000	0.00000	-76.68297	-36.26654	2011.00000	71.91667	0.81593	0.01389	34.10000	-2.06202	4.00000
26.00000	0.00000	-76.67633	-36.23400	2011.00000	72.62153	0.52088	0.27639	70.60000	15.83508	5.00000
26.00000	0.00000	-76.58800	-36.08200	2011.00000	73.60139	0.50116	0.42222	45.20000	15.59021	5.00000
26.00000	0.00000	-76.39900	-35.85150	2011.00000	74.64306	0.54347	0.07222	34.85000	14.98177	5.00000
26.00000	0.00000	-76.40524	-35.79422	2011.00000	74.70208	0.60265	0.04306	27.70000	12.84447	5.00000
26.00000	0.00000	-76.39052	-35.76604	2011.00000	74.76319	0.66384	0.02639	27.70000	9.06221	5.00000
26.00000	0.00000	-76.21211	-35.40770	2011.00000	75.66389	0.56553	0.01944	64.25000	14.16358	5.00000
26.00000	0.00000	-76.17866	-35.35276	2011.00000	75.70903	0.61083	0.04028	27.75000	12.19626	5.00000
26.00000	0.00000	-76.11958	-35.25129	2011.00000	75.75556	0.65764	0.01111	27.75000	9.25659	5.00000
26.00000	0.00000	-76.10194	-35.22100	2011.00000	75.77986	0.68203	0.03472	27.75000	7.42831	5.00000
26.00000	0.00000	-76.01375	-35.06954	2011.00000	75.83889	0.74147	0.01389	27.75000	2.47351	5.00000
26.00000	0.00000	-76.20850	-35.29725	2011.00000	76.57778	0.47973	0.29722	55.50000	14.61815	5.00000
26.00000	0.00000	-76.15826	-35.34903	2011.00000	77.72986	0.63167	0.01528	39.60000	10.18208	5.00000
26.00000	0.00000	-76.13892	-35.42528	2011.00000	77.78194	0.68354	0.02500	39.60000	6.48983	5.00000
26.00000	0.00000	-76.11548	-35.51587	2011.00000	77.81250	0.71384	0.03056	39.60000	4.02505	5.00000
26.00000	0.00000	-76.13860	-35.20320	2011.00000	78.60694	0.50916	0.21944	78.50000	14.06203	5.00000
26.00000	0.00000	-76.10850	-35.18150	2011.00000	79.72500	0.62727	0.23611	61.05000	9.68632	5.00000
26.00000	0.00000	-76.11050	-35.27025	2011.00000	80.67569	0.57772	0.30417	42.80000	11.81028	5.00000
26.00000	0.00000	-75.95100	-35.24700	2011.00000	83.87153	0.77362	0.01528	54.70000	-3.54647	4.00000
26.00000	0.00000	-75.85417	-35.09145	2011.00000	86.70625	0.60877	0.07083	31.70000	8.15443	5.00000
26.00000	0.00000	-75.80452	-34.77075	2011.00000	86.99097	0.89439	0.01806	25.35000	-14.01801	1.00000
26.00000	0.00000	-75.80136	-34.77681	2011.00000	87.03681	0.94020	0.01250	8.70000	-16.17939	1.00000
26.00000	0.00000	-75.79450	-34.78900	2011.00000	87.09722	0.00059	0.09167	8.70000	-17.33729	1.00000
26.00000	0.00000	-75.79199	-34.79246	2011.00000	87.15556	0.05891	0.01667	8.70000	-16.47018	1.00000
26.00000	0.00000	-75.78967	-34.79646	2011.00000	87.17083	0.07418	0.01111	8.70000	-15.93358	1.00000
26.00000	0.00000	-75.73584	-34.55173	2011.00000	89.12778	0.03180	0.01389	39.65000	-17.94014	1.00000
26.00000	0.00000	-75.43440	-32.29035	2011.00000	92.85486	0.76517	0.04583	65.80000	-6.38946	3.00000
26.00000	0.00000	-75.42600	-32.26100	2011.00000	93.00000	0.91039	0.12222	32.50000	-17.55428	1.00000
26.00000	0.00000	-75.40864	-32.21966	2011.00000	93.07847	0.98897	0.03194	0.00000	-19.98733	1.00000
26.00000	0.00000	-75.40290	-32.20511	2011.00000	93.11181	0.02235	0.03194	0.00000	-19.92888	1.00000
26.00000	0.00000	-75.39751	-32.19148	2011.00000	93.16250	0.07308	0.05278	0.00000	-18.57861	1.00000
26.00000	0.00000	-75.29238	-31.91418	2011.00000	93.97222	0.88357	0.04722	60.25000	-16.48262	1.00000
26.00000	0.00000	-75.29000	-31.87350	2011.00000	94.04792	0.95938	0.10139	60.25000	-19.98507	1.00000
26.00000	0.00000	-75.25320	-31.86919	2011.00000	94.10764	0.01911	0.01528	28.50000	-20.49205	1.00000
26.00000	0.00000	-75.30950	-31.87050	2011.00000	95.06944	0.98092	0.38056	44.35000	-20.76617	1.00000
26.00000	0.00000	-75.25317	-31.78783	2011.00000	96.10625	0.01795	0.28472	55.50000	-21.25715	1.00000
26.00000	0.00000	-75.34594	-31.23695	2011.00000	97.75625	0.66948	0.04583	67.40000	0.07813	5.00000
26.00000	0.00000	-75.43200	-31.13200	2011.00000	98.09306	0.00658	0.09167	50.75000	-21.89951	1.00000
26.00000	0.00000	-75.52937	-31.25202	2011.00000	98.96667	0.87986	0.00833	54.70000	-17.98852	1.00000
26.00000	0.00000	-75.50500	-31.26500	2011.00000	99.07778	0.99093	0.03333	36.45000	-22.17432	1.00000
26.00000	0.00000	-75.52335	-31.29836	2011.00000	99.11528	0.02834	0.01111	36.45000	-21.96740	1.00000
26.00000	0.00000	-75.52808	-31.30697	2011.00000	99.12917	0.04220	0.01389	36.45000	-21.68059	1.00000
26.00000	0.00000	-75.54513	-31.33796	2011.00000	99.17917	0.09212	0.04722	36.45000	-19.76153	1.00000
26.00000	0.00000	-75.54776	-31.40979	2011.00000	99.99375	0.90650	0.01528	60.25000	-19.92685	1.00000
26.00000	0.00000	-75.54327	-31.39254	2011.00000	100.07361	0.98641	0.01389	26.90000	-22.47341	1.00000
26.00000	0.00000	-75.54578	-31.37781	2011.00000	100.10833	0.02117	0.01944	26.90000	-22.41401	1.00000
26.00000	0.00000	-75.54699	-31.37073	2011.00000	100.12500	0.03786	0.01111	26.90000	-22.12787	1.00000
26.00000	0.00000	-75.54799	-31.36484	2011.00000	100.13889	0.05176	0.01389	26.90000	-21.76526	1.00000
26.00000	0.00000	-75.53400	-31.06900	2011.00000	101.12500	0.03870	0.27222	72.20000	-22.48417	1.00000
26.00000	0.00000	-75.55774	-31.06567	2011.00000	104.14375	0.05746	0.06806	35.65000	-23.00137	1.00000
26.00000	0.00000	-75.55199	-31.07855	2011.00000	104.19583	0.10950	0.02778	22.95000	-20.54267	1.00000
26.00000	0.00000	-75.54950	-31.06600	2011.00000	104.22569	0.13940	0.01250	22.95000	-18.57378	1.00000
26.00000	0.00000	-75.54956	-31.08145	2011.00000	104.24236	0.15602	0.01250	22.95000	-17.33925	1.00000
26.00000	0.00000	-75.57983	-31.58200	2011.00000	105.21528	0.12755	0.26667	55.50000	-19.71642	1.00000
26.00000	0.00000	-75.51500	-31.85500	2011.00000	106.21875	0.13026	0.02361	52.30000	-19.91112	1.00000
26.00000	0.00000	-75.51960	-31.86774	2011.00000	106.25833	0.16981	0.03611	52.30000	-16.93329	1.00000
26.00000	0.00000	-75.50700	-31.37500	2011.00000	108.18889	0.10174	0.06389	71.35000	-22.38675	1.00000
26.00000	0.00000	-75.49381	-31.37527	2011.00000	108.22778	0.14062	0.01111	36.45000	-19.85451	1.00000
26.00000	0.00000	-75.49205	-31.38260	2011.00000	108.25139	0.16421	0.03333	36.45000	-18.05159	1.00000
26.00000	0.00000	-75.48708	-31.40331	2011.00000	108.28889	0.20166	0.03889	36.45000	-14.90949	1.00000
26.00000	0.00000	-75.46652	-31.46423	2011.00000	108.73194	0.64454	0.03056	63.45000	-2.14284	4.00000
26.00000	0.00000	-75.45635	-31.40014	2011.00000	109.13264	0.04542	0.02639	54.70000	-25.19617	1.00000
26.00000	0.00000	-75.45604	-31.38354	2011.00000	109.16528	0.07810	0.03611	54.70000	-23.98436	1.00000
26.00000	0.00000	-75.45450	-31.32100	2011.00000	109.22083	0.13383	0.07222	20.60000	-20.69328	1.00000
26.00000	0.00000	-75.45265	-31.32363	2011.00000	109.28264	0.19563	0.04583	20.60000	-15.76443	1.00000
26.00000	0.00000	-75.45080	-31.47180	2011.00000	110.13611	0.04869	0.40556	59.45000	-25.44451	1.00000
26.00000	0.00000	-75.20359	-30.91722	2011.00000	112.89861	0.81273	0.02778	49.95000	-17.98273	1.00000
26.00000	0.00000	-75.19533	-30.87181	2011.00000	112.94097	0.85522	0.02361	49.95000	-21.47037	1.00000
26.00000	0.00000	-75.19000	-30.84300	2011.00000	113.00764	0.92196	0.09583	49.95000	-25.62818	1.00000
26.00000	0.00000	-75.22310	-31.06163	2011.00000	113.94028	0.85400	0.03611	42.80000	-21.69415	1.00000
26.00000	0.00000	-75.22568	-31.08980	2011.00000	113.96597	0.87961	0.01250	42.80000	-23.52489	1.00000
26.00000	0.00000	-75.22742	-31.10884	2011.00000	113.98333	0.89692	0.01944	42.80000	-24.61001	1.00000
26.00000	0.00000	-75.23000	-31.13700	2011.00000	114.01806	0.93156	0.04722	42.80000	-26.34549	1.00000
26.00000	0.00000	-75.34486	-31.18184	2011.00000	114.14028	0.05366	0.06667	8.70000	-26.70203	1.00000
26.00000	0.00000	-75.41850	-31.83700	2011.00000	114.93472	0.84629	0.03056	50.75000	-21.32411	1.00000
26.00000	0.00000	-75.47400	-32.02500	2011.00000	115.07014	0.98118	0.02917	21.40000	-27.73877	1.00000
26.00000	0.00000	-75.56833	-31.87333	2011.00000	116.06528	0.97674	0.36389	43.60000	-27.91492	1.00000
26.00000	0.00000	-76.01700	-31.58000	2011.00000	119.15625	0.06853	0.25972	42.85000	-27.10502	1.00000
26.00000	0.00000	-76.01425	-31.56700	2011.00000	120.01736	0.92968	0.46528	42.85000	-27.48429	1.00000
26.00000	0.00000	-75.98600	-31.54800	2011.00000	120.92292	0.83528	0.01806	51.50000	-22.07196	1.00000
26.00000	0.00000	-75.91511	-30.86615	2011.00000	122.05278	0.96704	0.03056	83.30000	-29.27861	1.00000
26.00000	0.00000	-75.83980	-30.47860	2011.00000	123.02778	0.94312	0.35000	38.05000	-29.02996	1.00000
26.00000	0.00000	-75.83207	-30.55376	2011.00000	124.94444	0.85957	0.03056	52.35000	-25.13241	1.00000
26.00000	0.00000	-75.89796	-30.65456	2011.00000	126.07569	0.99054	0.01250	53.15000	-30.72218	1.00000
26.00000	0.00000	-75.89794	-30.64953	2011.00000	126.10625	0.02111	0.01806	53.15000	-30.56938	1.00000
26.00000	0.00000	-75.89792	-30.64667	2011.00000	126.12361	0.03848	0.01389	53.15000	-30.23030	1.00000
26.00000	0.00000	-75.75194	-30.11694	2011.00000	131.25139	0.16773	0.02222	60.30000	-24.30589	1.00000
26.00000	0.00000	-75.76400	-30.12200	2011.00000	131.29931	0.21563	0.06806	60.30000	-20.23061	1.00000
26.00000	0.00000	-75.76204	-30.11776	2011.00000	131.34722	0.26356	0.02222	60.30000	-16.01633	1.00000
26.00000	0.00000	-75.75922	-30.11166	2011.00000	131.37222	0.28858	0.02500	60.30000	-13.87986	1.00000
26.00000	0.00000	-75.72278	-30.30324	2011.00000	136.56597	0.48180	0.05694	84.90000	-5.07545	4.00000
26.00000	0.00000	-75.83314	-30.66706	2011.00000	137.55278	0.46759	0.30833	55.50000	-5.57198	4.00000
26.00000	0.00000	-75.69000	-29.19900	2011.00000	145.00069	0.91959	0.06528	15.85000	-33.42940	1.00000
26.00000	0.00000	-75.55057	-28.73772	2011.00000	146.91111	0.83128	0.16111	50.70000	-27.96043	1.00000
26.00000	0.00000	-75.54059	-28.70471	2011.00000	147.04861	0.96888	0.10000	25.35000	-35.54177	1.00000
26.00000	0.00000	-75.48290	-28.51384	2011.00000	147.84375	0.76454	0.02639	47.60000	-22.28187	1.00000
26.00000	0.00000	-75.44781	-28.33759	2011.00000	149.76528	0.68656	0.00833	40.40000	-15.74948	1.00000
26.00000	0.00000	-75.44693	-28.33804	2011.00000	149.79236	0.71364	0.04306	40.40000	-18.02157	1.00000
26.00000	0.00000	-75.27431	-29.01584	2011.00000	150.01181	0.93121	0.05972	40.40000	-35.09556	1.00000
26.00000	0.00000	-75.54654	-29.15698	2011.00000	151.04444	0.96345	0.01389	40.40000	-36.02736	1.00000
26.00000	0.00000	-75.53888	-28.92495	2011.00000	152.89097	0.81063	0.16806	40.45000	-27.02717	1.00000
26.00000	0.00000	-75.53127	-28.89439	2011.00000	153.02153	0.94127	0.03472	40.45000	-35.65389	1.00000
26.00000	0.00000	-75.52677	-28.87635	2011.00000	153.09861	0.01840	0.01667	40.45000	-36.57302	1.00000
26.00000	0.00000	-75.22974	-27.84168	2011.00000	158.04931	0.97197	0.14861	53.15000	-37.31145	1.00000
26.00000	0.00000	-75.05181	-27.58857	2011.00000	161.08958	0.01295	0.04028	80.10000	-37.92093	1.00000
26.00000	0.00000	-74.88766	-26.65940	2011.00000	164.57361	0.49956	0.11111	80.10000	-8.14137	2.00000
26.00000	0.00000	-74.80879	-26.64945	2011.00000	166.72708	0.65306	0.27361	42.05000	-14.16915	1.00000
26.00000	0.00000	-74.73855	-26.64058	2011.00000	168.64514	0.57114	0.34306	42.05000	-9.50517	2.00000
26.00000	0.00000	-74.64398	-26.51646	2011.00000	176.60556	0.53190	0.03056	69.80000	-8.26137	2.00000
26.00000	0.00000	-74.64519	-26.52365	2011.00000	176.65139	0.57771	0.03889	69.80000	-9.59064	2.00000
26.00000	0.00000	-74.93922	-27.46184	2011.00000	180.63125	0.55497	0.02639	84.90000	-8.87237	2.00000
26.00000	0.00000	-74.93841	-27.46026	2011.00000	180.65139	0.57511	0.01111	84.90000	-9.54635	2.00000
26.00000	0.00000	-74.68015	-26.55485	2011.00000	186.36042	0.28665	0.01250	10.30000	-18.72837	1.00000
26.00000	0.00000	-74.67209	-26.69679	2011.00000	188.97500	0.90084	0.05278	71.40000	-34.31993	1.00000
26.00000	0.00000	-74.67188	-26.70048	2011.00000	189.04306	0.96889	0.08056	71.40000	-37.35779	1.00000
26.00000	0.00000	-74.65186	-26.71512	2011.00000	191.90486	0.83065	0.04861	71.40000	-28.48608	1.00000
26.00000	0.00000	-74.68702	-26.87675	2011.00000	197.36736	0.29270	0.15417	53.95000	-16.86270	1.00000
26.00000	0.00000	-74.77073	-26.87216	2011.00000	199.94236	0.86772	0.01528	52.35000	-30.24331	1.00000
26.00000	0.00000	-74.77445	-26.87408	2011.00000	199.99236	0.91771	0.01528	52.35000	-33.56718	1.00000
26.00000	0.00000	-74.85565	-26.91615	2011.00000	201.08472	0.00996	0.03333	73.75000	-35.72351	1.00000
26.00000	0.00000	-74.78980	-26.76841	2011.00000	204.97917	0.90481	0.12500	73.75000	-31.82974	1.00000
26.00000	0.00000	-74.71691	-26.63318	2011.00000	205.95347	0.87949	0.16528	40.40000	-29.97682	1.00000
26.00000	0.00000	-74.71637	-26.65533	2011.00000	206.21389	0.13985	0.03889	15.00000	-29.08514	1.00000
26.00000	0.00000	-74.79000	-27.25900	2011.00000	213.06944	0.99373	0.36944	35.70000	-33.10240	1.00000
26.00000	0.00000	-74.76682	-27.58744	2011.00000	219.20000	0.12337	0.08611	63.45000	-27.04087	1.00000
26.00000	0.00000	-74.76542	-27.58993	2011.00000	219.26597	0.18933	0.04306	37.25000	-21.67290	1.00000
26.00000	0.00000	-74.76469	-27.59121	2011.00000	219.30000	0.22336	0.00833	37.25000	-18.52247	1.00000
26.00000	0.00000	-74.75069	-27.61606	2011.00000	219.95833	0.88162	0.17500	72.95000	-26.69880	1.00000
26.00000	0.00000	-75.00794	-29.07216	2011.00000	225.99028	0.90952	0.02500	57.10000	-26.55692	1.00000
26.00000	0.00000	-74.68700	-29.38400	2011.00000	235.06181	0.98018	0.03750	37.30000	-26.49374	1.00000
26.00000	0.00000	-74.65363	-29.70326	2011.00000	239.98889	0.90638	0.02500	37.30000	-22.19880	1.00000
26.00000	0.00000	-74.80300	-30.72100	2011.00000	246.02569	0.94036	0.35694	37.30000	-21.55437	1.00000
26.00000	0.00000	-74.79742	-29.50263	2011.00000	252.14097	0.05902	0.02361	72.15000	-19.19436	1.00000
26.00000	0.00000	-74.97684	-29.14761	2011.00000	253.81736	0.73640	0.00972	53.90000	-3.35663	4.00000
26.00000	0.00000	-74.99700	-29.10800	2011.00000	254.02292	0.94206	0.19028	53.90000	-18.51881	1.00000
26.00000	0.00000	-74.83642	-29.12400	2011.00000	257.03056	0.94966	0.03889	40.40000	-17.78265	1.00000
26.00000	0.00000	-74.92564	-29.96252	2011.00000	259.19236	0.10913	0.04028	23.00000	-13.78765	1.00000
26.00000	0.00000	-74.97070	-30.26210	2011.00000	260.16181	0.07774	0.01250	66.65000	-15.10855	1.00000
30.00000	1.00000	-74.58822	-36.99504	2011.00000	43.05139	0.94862	0.02222	22.95000	-0.76402	5.00000
30.00000	1.00000	-74.57908	-37.15864	2011.00000	43.27500	0.17178	0.01667	4.70000	5.14982	5.00000
30.00000	1.00000	-74.68800	-37.25700	2011.00000	43.58472	0.48123	0.00833	48.35000	28.44940	5.00000
30.00000	1.00000	-74.71018	-37.19078	2011.00000	43.65208	0.54878	0.03472	48.35000	28.16025	5.00000
30.00000	1.00000	-74.70600	-37.18303	2011.00000	43.69306	0.58977	0.02500	22.15000	26.58952	5.00000
30.00000	1.00000	-74.68173	-37.13332	2011.00000	43.91042	0.80727	0.03194	4.70000	8.37457	5.00000
30.00000	1.00000	-74.65500	-37.05400	2011.00000	43.97153	0.86860	0.08750	4.70000	3.33938	5.00000
30.00000	1.00000	-74.64356	-37.11652	2011.00000	44.09375	0.99065	0.01528	2.35000	-2.02448	4.00000
30.00000	1.00000	-74.64201	-37.11922	2011.00000	44.12847	0.02536	0.05139	2.35000	-2.06698	4.00000
30.00000	1.00000	-74.63762	-37.12691	2011.00000	44.16319	0.06006	0.01528	2.35000	-1.41559	4.00000
30.00000	1.00000	-74.58600	-37.43257	2011.00000	45.08472	0.98074	1.33333	10.30000	-2.28086	4.00000
30.00000	1.00000	-74.68371	-37.63043	2011.00000	46.06319	0.95867	0.62083	0.00000	-2.01461	4.00000
30.00000	1.00000	-74.65050	-37.48550	2011.00000	47.13264	0.02851	0.01806	0.00000	-3.05563	4.00000
30.00000	1.00000	-74.64910	-37.49993	2011.00000	47.23194	0.12778	0.01667	0.00000	0.72182	5.00000
30.00000	1.00000	-74.65136	-37.51711	2011.00000	47.32361	0.21940	0.02500	0.00000	7.94328	5.00000
30.00000	1.00000	-74.56809	-37.65830	2011.00000	47.92917	0.82456	0.01389	0.00000	5.45884	5.00000
30.00000	1.00000	-74.57555	-37.67078	2011.00000	48.04097	0.93633	0.01806	0.00000	-2.01324	4.00000
30.00000	1.00000	-74.57274	-37.66816	2011.00000	48.07778	0.97314	0.02778	0.00000	-3.18725	4.00000
30.00000	1.00000	-74.56642	-37.66226	2011.00000	48.16042	0.05580	0.01806	0.00000	-2.97326	4.00000
30.00000	1.00000	-74.55400	-37.55300	2011.00000	49.18056	0.07624	1.33333	28.55000	-2.67135	4.00000
30.00000	1.00000	-74.62980	-37.46840	2011.00000	51.87917	0.77509	0.55556	6.30000	8.59738	5.00000
30.00000	1.00000	-74.50900	-37.90300	2011.00000	54.93750	0.83221	0.16667	35.65000	2.27591	5.00000
30.00000	1.00000	-74.54000	-38.05100	2011.00000	55.04514	0.93944	0.04583	8.65000	-4.70731	4.00000
30.00000	1.00000	-74.73450	-37.83970	2011.00000	55.77222	0.66711	0.02222	64.20000	17.07009	5.00000
30.00000	1.00000	-74.99929	-37.04643	2011.00000	56.87708	0.77418	0.65417	49.95000	6.91039	5.00000
30.00000	1.00000	-75.02917	-36.21050	2011.00000	57.94583	0.84525	0.60833	73.75000	0.34806	5.00000
30.00000	1.00000	-74.85550	-35.96183	2011.00000	58.84792	0.74802	0.58472	52.30000	8.60644	5.00000
30.00000	1.00000	-74.87800	-35.74500	2011.00000	59.73819	0.63890	0.37917	46.00000	17.66739	5.00000
30.00000	1.00000	-76.23633	-39.29700	2011.00000	62.72431	0.61515	0.48750	72.95000	17.06713	5.00000
30.00000	1.00000	-76.69100	-43.42700	2011.00000	64.82778	0.70715	0.02778	75.35000	9.58688	5.00000
30.00000	1.00000	-77.06000	-44.38033	2011.00000	65.70139	0.57811	0.32500	48.35000	16.91911	5.00000
30.00000	1.00000	-77.53400	-43.61620	2011.00000	67.63750	0.51634	0.44167	55.50000	16.97275	5.00000
30.00000	1.00000	-77.71143	-37.38560	2011.00000	70.21181	0.10796	0.04306	47.60000	-6.35711	3.00000
30.00000	1.00000	-77.70704	-37.37581	2011.00000	70.24097	0.13715	0.01250	47.60000	-4.87849	4.00000
30.00000	1.00000	-77.70484	-37.37092	2011.00000	70.25556	0.15175	0.01111	47.60000	-4.03180	4.00000
30.00000	1.00000	-77.70170	-37.36393	2011.00000	70.27639	0.17260	0.02500	47.60000	-2.71628	4.00000
30.00000	1.00000	-76.87100	-34.16000	2011.00000	74.37292	0.27803	0.08194	77.75000	3.65079	5.00000
30.00000	1.00000	-76.86000	-34.12400	2011.00000	74.44792	0.35313	0.04861	36.50000	9.32353	5.00000
30.00000	1.00000	-76.84051	-34.10520	2011.00000	74.51736	0.42262	0.08750	36.50000	13.19279	5.00000
30.00000	1.00000	-76.46845	-33.21245	2011.00000	75.38819	0.29594	0.01250	14.25000	4.81081	5.00000
30.00000	1.00000	-76.46600	-33.15900	2011.00000	75.40903	0.31692	0.02639	14.25000	6.48813	5.00000
30.00000	1.00000	-76.39758	-33.18277	2011.00000	75.46250	0.37033	0.03333	14.25000	10.36236	5.00000
30.00000	1.00000	-76.37996	-33.25768	2011.00000	75.56181	0.46942	0.09861	3.95000	14.67332	5.00000
30.00000	1.00000	-76.38383	-33.31487	2011.00000	75.81389	0.72135	0.01389	18.20000	4.14167	5.00000
30.00000	1.00000	-76.38047	-33.29890	2011.00000	75.85208	0.75959	0.01528	42.80000	0.90483	5.00000
30.00000	1.00000	-76.36900	-33.14100	2011.00000	76.36181	0.26975	0.10417	67.40000	2.28602	5.00000
30.00000	1.00000	-76.37419	-33.14709	2011.00000	76.43403	0.34195	0.03750	29.35000	8.05151	5.00000
30.00000	1.00000	-76.37616	-33.14941	2011.00000	76.47708	0.38500	0.04028	29.35000	10.90374	5.00000
30.00000	1.00000	-75.78700	-31.18500	2011.00000	78.39722	0.31060	0.01944	35.70000	5.10996	5.00000
30.00000	1.00000	-75.77833	-31.15600	2011.00000	78.60278	0.51623	0.38889	35.70000	14.39199	5.00000
30.00000	1.00000	-75.70075	-30.52475	2011.00000	79.87639	0.79160	0.32500	43.60000	-3.54958	4.00000
30.00000	1.00000	-75.72700	-30.67950	2011.00000	80.64931	0.56408	0.09583	53.15000	12.66499	5.00000
30.00000	1.00000	-75.75490	-30.55895	2011.00000	80.75625	0.67136	0.11528	17.45000	6.41696	5.00000
30.00000	1.00000	-75.75580	-30.24880	2011.00000	82.14583	0.06181	0.41389	53.95000	-14.48734	1.00000
30.00000	1.00000	-75.70650	-30.33550	2011.00000	83.06319	0.97893	0.20972	62.65000	-15.66496	1.00000
30.00000	1.00000	-75.62200	-30.02900	2011.00000	84.07083	0.98742	0.00833	26.15000	-16.24891	1.00000
30.00000	1.00000	-75.55119	-29.72882	2011.00000	85.02361	0.94103	0.14722	50.75000	-15.63944	1.00000
30.00000	1.00000	-75.55402	-29.75195	2011.00000	85.12222	0.03958	0.04722	17.45000	-16.42569	1.00000
30.00000	1.00000	-75.50100	-29.64200	2011.00000	86.15625	0.07391	0.01528	19.00000	-15.81700	1.00000
[truncated: 2,861 more rows]
